# Supplementary material for: Integrated Analyses of microRNAs Demonstrate Their Widespread Influence on Gene Expression in High-Grade Serous Ovarian Carcinoma
Source: PLoS One. 2012 Mar 29;7(3):e34546. doi: 10.1371/journal.pone.0034546 (PMC3315571; doi:10.1371/journal.pone.0034546)
Supplement: Dataset S1 — miRNAs most correlated in expression with DNA copy number. (XLSX) [file pone.0034546.s001.xlsx]

## Sheet: ova_mir_cna_suppl_file
Top miRNAs correlated between precursor copy and mature expression
id	band	r	pval	amp	del	gain	loss
hsa-mir-30e:hsa-miR-30e	1p34.2	0.61	0	8.08	0	46.94	13.97
hsa-mir-27a:hsa-miR-27a	19p13.13	0.6	0	14.19	0	52.62	21.18
hsa-mir-185:hsa-miR-185	22q11.21	0.59	0	1.31	0.66	15.07	61.57
hsa-mir-30d:hsa-miR-30d*	8q24.22	0.58	0	26.42	0.22	76.2	7.86
hsa-mir-30b:hsa-miR-30b*	8q24.22	0.58	0	26.42	0.22	76.2	7.86
hsa-mir-641:hsa-miR-641	19q13.2	0.56	0	6.33	0.66	34.06	35.59
hsa-mir-30b:hsa-miR-30b	8q24.22	0.55	0	26.42	0.22	76.2	7.86
hsa-mir-30d:hsa-miR-30d	8q24.22	0.54	0	26.42	0.22	76.2	7.86
hsa-mir-23a:hsa-miR-23a	19p13.13	0.54	0	14.19	0	52.62	21.18
hsa-mir-17:hsa-miR-17*	13q31.3	0.51	0	1.75	0.66	23.58	50.87
hsa-mir-30e:hsa-miR-30e*	1p34.2	0.49	0	8.08	0	46.94	13.97
hsa-mir-30c-1:hsa-miR-30c	1p34.2	0.49	0	8.08	0	46.94	13.97
hsa-mir-200c:hsa-miR-200c*	12p13.31	0.49	0	7.64	0	53.06	15.72
hsa-mir-19b-1:hsa-miR-19b	13q31.3	0.49	0	1.75	0.66	23.58	50.87
hsa-mir-331:hsa-miR-331-3p	12q22	0.49	0	0.22	0.22	26.86	31.66
hsa-mir-151:hsa-miR-151-5p	8q24.3	0.48	0	25.33	0.22	74.24	9.61
hsa-mir-484:hsa-miR-484	16p13.11	0.47	0	1.31	0	14.63	44.54
hsa-mir-324:hsa-miR-324-5p	17p13.1	0.47	0	1.09	0	9.39	74.89
hsa-mir-200a:hsa-miR-200a*	1p36.33	0.47	0	1.97	0.87	29.04	39.08
hsa-mir-320a:hsa-miR-320a	8p21.3	0.47	0	0	4.59	6.77	74.02
hsa-mir-92a-1:hsa-miR-92a	13q31.3	0.47	0	1.75	0.66	23.58	50.87
hsa-mir-17:hsa-miR-17	13q31.3	0.47	0	1.75	0.66	23.58	50.87
hsa-mir-200b:hsa-miR-200b*	1p36.33	0.46	0	1.97	0.87	29.04	39.08
hsa-mir-769:hsa-miR-769-5p	19q13.32	0.46	0	1.97	0.87	22.49	49.78
hsa-mir-141:hsa-miR-141*	12p13.31	0.45	0	7.64	0	53.06	15.72
hsa-mir-30c-1:hsa-miR-30c-1*	1p34.2	0.44	0	8.08	0	46.94	13.97
hsa-mir-219-1:hsa-miR-219-5p	6p21.32	0.44	0	1.75	0.22	43.45	23.36
hsa-mir-181c:hsa-miR-181c*	19p13.13	0.44	0	14.19	0	52.4	20.96
hsa-mir-339:hsa-miR-339-3p	7p22.3	0.44	0	0.87	2.62	24.45	46.51
hsa-mir-92a-1:hsa-miR-92a-1*	13q31.3	0.44	0	1.75	0.66	23.58	50.87
hsa-mir-181d:hsa-miR-181d	19p13.13	0.43	0	14.19	0	52.4	20.96
hsa-mir-200c:hsa-miR-200c	12p13.31	0.42	0	7.64	0	53.06	15.72
hsa-mir-33a:hsa-miR-33a	22q13.2	0.41	0	0.22	1.09	4.59	85.59
hsa-mir-141:hsa-miR-141	12p13.31	0.41	0	7.64	0	53.06	15.72
hsa-mir-429:hsa-miR-429	1p36.33	0.41	0	1.97	0.87	29.04	39.08
hsa-mir-378:hsa-miR-378*	5q32	0.41	0	1.75	0	21.83	38.21
hsa-mir-708:hsa-miR-708*	11q14.1	0.4	0	7.21	0	44.32	14.63
hsa-mir-200b:hsa-miR-200b	1p36.33	0.4	0	1.97	0.87	29.04	39.08
hsa-mir-301a:hsa-miR-301a	17q22	0.4	0	1.75	0.22	24.02	46.51
hsa-mir-20a:hsa-miR-20a	13q31.3	0.4	0	1.75	0.66	23.58	50.87
hsa-mir-125b-2:hsa-miR-125b-2*	21q21.1	0.4	0	1.09	1.75	27.51	35.15
hsa-mir-330:hsa-miR-330-3p	19q13.32	0.4	0	1.97	0.87	22.71	50
hsa-mir-19a:hsa-miR-19a	13q31.3	0.39	0	1.75	0.66	23.58	50.87
hsa-mir-125a:hsa-miR-125a-5p	19q13.41	0.39	0	1.31	0.44	20.52	50.22
hsa-mir-342:hsa-miR-342-3p	14q32.2	0.39	0	1.31	0	19.21	44.32
hsa-mir-106b:hsa-miR-106b	7q22.1	0.39	0	1.75	0	46.51	13.1
hsa-mir-210:hsa-miR-210	11p15.5	0.39	0	0.87	2.18	10.48	63.76
hsa-mir-769:hsa-miR-769-3p	19q13.32	0.39	0	1.97	0.87	22.49	49.78
hsa-mir-20a:hsa-miR-20a*	13q31.3	0.38	0	1.75	0.66	23.58	50.87
hsa-mir-96:hsa-miR-96	7q32.2	0.38	0	3.49	0	52.18	10.48
hsa-mir-183:hsa-miR-183	7q32.2	0.38	0	3.49	0	52.18	10.48
hsa-mir-182:hsa-miR-182	7q32.2	0.38	0	3.49	0	52.18	10.48
hsa-mir-148b:hsa-miR-148b	12q13.13	0.38	0	2.84	0.22	38.21	17.9
hsa-mir-186:hsa-miR-186	1p31.1	0.38	0	1.75	0	33.19	21.18
hsa-mir-200a:hsa-miR-200a	1p36.33	0.38	0	1.97	0.87	29.04	39.08
hsa-let-7b:hsa-let-7b	22q13.31	0.37	0	0.44	7.21	4.59	85.59
hsa-mir-183:hsa-miR-183*	7q32.2	0.37	6.66e-16	3.49	0	52.18	10.48
hsa-mir-708:hsa-miR-708	11q14.1	0.37	6.66e-16	7.21	0	44.32	14.63
hsa-mir-378:hsa-miR-378	5q32	0.36	8.88e-16	1.75	0	21.83	38.21
hsa-mir-191:hsa-miR-191	3p21.31	0.36	8.88e-16	0	0.87	20.74	32.31
hsa-mir-425:hsa-miR-425	3p21.31	0.36	1.78e-15	0	0.87	20.74	32.31
hsa-mir-25:hsa-miR-25	7q22.1	0.36	2e-15	1.75	0	46.51	13.1
hsa-mir-128-1:hsa-miR-128	2q21.3	0.36	2.66e-15	0.22	0.22	27.95	23.58
hsa-mir-130b:hsa-miR-130b	22q11.21	0.36	3.11e-15	2.4	0.44	15.5	63.1
hsa-mir-24-2:hsa-miR-24	19p13.13	0.35	7.55e-15	14.19	0	52.62	21.18
hsa-mir-99b:hsa-miR-99b	19q13.41	0.35	9.77e-15	1.31	0.44	20.52	50.22
hsa-mir-18a:hsa-miR-18a	13q31.3	0.35	1.33e-14	1.75	0.66	23.58	50.87
hsa-mir-182:hsa-miR-182*	7q32.2	0.35	2.09e-14	3.49	0	52.18	10.48
hsa-mir-423:hsa-miR-423-3p	17q11.2	0.34	4.57e-14	0.44	0	6.55	82.1
hsa-mir-28:hsa-miR-28-5p	3q28	0.33	1.9e-13	14.85	0.44	73.36	5.9
hsa-mir-342:hsa-miR-342-5p	14q32.2	0.33	1.94e-13	1.31	0	19.21	44.32
hsa-mir-19b-1:hsa-miR-19b-1*	13q31.3	0.33	3.5e-13	1.75	0.66	23.58	50.87
hsa-mir-579:hsa-miR-579	5p13.3	0.33	3.85e-13	6.11	0	50.22	9.39
hsa-mir-93:hsa-miR-93	7q22.1	0.33	9.73e-13	1.75	0	46.51	13.1
hsa-mir-625:hsa-miR-625	14q23.3	0.32	1.76e-12	0.44	0.44	12.23	51.97
hsa-mir-27b:hsa-miR-27b	9q22.32	0.32	3.17e-12	0.87	0.22	10.26	55.68
hsa-mir-26a-2:hsa-miR-26a	12q14.1	0.32	4.93e-12	1.75	0	36.9	17.47
hsa-mir-26b:hsa-miR-26b	2q35	0.32	4.94e-12	1.09	0.22	31	24.67
hsa-mir-137:hsa-miR-137	1p21.3	0.31	5.32e-12	1.53	0.22	32.31	20.09
hsa-mir-186:hsa-miR-186*	1p31.1	0.31	5.66e-12	1.75	0	33.19	21.18
hsa-mir-31:hsa-miR-31	9p21.3	0.31	6.12e-12	1.31	2.4	26.64	43.89
hsa-mir-93:hsa-miR-93*	7q22.1	0.31	6.48e-12	1.75	0	46.51	13.1
hsa-mir-15b:hsa-miR-15b	3q25.33	0.31	8.59e-12	9.61	0	74.67	3.93
hsa-mir-324:hsa-miR-324-3p	17p13.1	0.31	1.19e-11	1.09	0	9.39	74.89
hsa-mir-423:hsa-miR-423-5p	17q11.2	0.31	2.23e-11	0.44	0	6.55	82.1
hsa-mir-23b:hsa-miR-23b	9q22.32	0.3	4.34e-11	0.87	0.22	10.26	55.68
hsa-mir-516a-2:hsa-miR-516a-3p	19q13.42	0.3	4.62e-11	2.18	0.44	20.96	51.09
hsa-mir-516a-1:hsa-miR-516a-3p	19q13.42	0.3	4.62e-11	2.18	0.44	20.96	51.09
hsa-mir-339:hsa-miR-339-5p	7p22.3	0.3	4.7e-11	0.87	2.62	24.45	46.51
hsa-mir-454:hsa-miR-454	17q22	0.3	5.98e-11	1.75	0.22	24.02	46.51
hsa-mir-31:hsa-miR-31*	9p21.3	0.3	6.28e-11	1.31	2.4	26.64	43.89
hsa-mir-744:hsa-miR-744	17p12	0.3	1.12e-10	0	1.97	1.97	86.68
hsa-mir-148a:hsa-miR-148a	7p15.2	0.29	1.26e-10	1.31	1.09	31.88	29.04
hsa-mir-23b:hsa-miR-23b*	9q22.32	0.29	1.29e-10	0.87	0.22	10.26	55.68
hsa-mir-132:hsa-miR-132	17p13.3	0.29	1.81e-10	0.87	0.22	9.39	74.02
hsa-mir-149:hsa-miR-149	2q37.3	0.29	2.13e-10	1.09	0.87	24.89	40.39
hsa-mir-627:hsa-miR-627	15q15.1	0.29	2.26e-10	0.22	2.18	6.55	63.76
hsa-mir-101-1:hsa-miR-101	1p31.3	0.29	3.84e-10	1.09	0.44	34.72	19
hsa-mir-345:hsa-miR-345	14q32.2	0.29	4.59e-10	1.31	0	20.09	43.45
hsa-mir-193b:hsa-miR-193b	16p13.12	0.28	8.12e-10	1.09	0	16.16	44.54
hsa-mir-140:hsa-miR-140-3p	16q22.1	0.28	9.2e-10	0.44	1.09	7.21	78.82
hsa-let-7e:hsa-let-7e*	19q13.41	0.28	1.02e-09	1.31	0.44	20.52	50.22
hsa-mir-624:hsa-miR-624*	14q12	0.28	1.32e-09	1.53	0.66	19.21	37.34
hsa-mir-598:hsa-miR-598	8p23.1	0.28	1.42e-09	0.44	5.02	9.17	72.27
hsa-mir-146b:hsa-miR-146b-5p	10q24.32	0.28	2.01e-09	0.22	0.44	17.47	43.67
hsa-mir-625:hsa-miR-625*	14q23.3	0.28	2.09e-09	0.44	0.44	12.23	51.97
hsa-mir-582:hsa-miR-582-5p	5q12.1	0.27	2.91e-09	0.87	2.18	8.08	61.14
hsa-mir-340:hsa-miR-340	5q35.3	0.27	4.42e-09	1.53	0.22	23.14	41.27
hsa-let-7g:hsa-let-7g	3p21.1	0.27	4.46e-09	0.66	0.22	19.87	32.75
hsa-mir-140:hsa-miR-140-5p	16q22.1	0.27	4.5e-09	0.44	1.09	7.21	78.82
hsa-mir-590:hsa-miR-590-5p	7q11.23	0.27	5.17e-09	2.4	0.44	42.79	13.97
hsa-mir-639:hsa-miR-639	19p13.12	0.26	1.79e-08	13.97	0	52.4	20.09
hsa-mir-326:hsa-miR-326	11q13.4	0.26	2.58e-08	7.21	0.22	45.2	14.85
hsa-mir-101-1:hsa-miR-101*	1p31.3	0.26	2.93e-08	1.09	0.44	34.72	19
hsa-mir-15a:hsa-miR-15a	13q14.2	0.25	4.2e-08	0	1.53	14.19	62.23
hsa-mir-130a:hsa-miR-130a	11q12.1	0.25	4.65e-08	0.66	0.22	26.2	22.49
hsa-mir-499:hsa-miR-499-5p	20q11.22	0.25	5.15e-08	4.37	0	58.95	6.77
hsa-mir-24-1:hsa-miR-24-1*	9q22.32	0.25	6.55e-08	0.87	0.22	10.26	55.68
hsa-mir-15a:hsa-miR-15a*	13q14.2	0.24	1.24e-07	0	1.53	14.19	62.23
hsa-mir-7-1:hsa-miR-7	9q21.32	0.24	1.46e-07	0.44	0	10.26	53.06
hsa-mir-135b:hsa-miR-135b	1q32.1	0.24	1.99e-07	2.62	0.22	49.56	10.7
hsa-mir-203:hsa-miR-203	14q32.33	0.24	2.48e-07	2.4	0.22	23.36	41.27
hsa-mir-25:hsa-miR-25*	7q22.1	0.24	2.63e-07	1.75	0	46.51	13.1
hsa-mir-34a:hsa-miR-34a*	1p36.22	0.24	3.21e-07	1.53	0.22	29.48	36.24
hsa-mir-125a:hsa-miR-125a-3p	19q13.41	0.24	3.63e-07	1.31	0.44	20.52	50.22
hsa-mir-21:hsa-miR-21*	17q23.1	0.23	4.76e-07	2.4	0.22	25.55	44.76
hsa-mir-99a:hsa-miR-99a	21q21.1	0.23	5.11e-07	1.53	1.75	27.73	34.93
hsa-let-7c:hsa-let-7c	21q21.1	0.23	5.76e-07	1.53	1.75	27.73	34.93
hsa-mir-95:hsa-miR-95	4p16.1	0.23	6.89e-07	2.4	1.75	20.74	49.78
hsa-mir-582:hsa-miR-582-3p	5q12.1	0.23	6.98e-07	0.87	2.18	8.08	61.14
hsa-mir-597:hsa-miR-597	8p23.1	0.23	7.13e-07	0.44	4.15	9.61	70.74
hsa-mir-16-2:hsa-miR-16	3q25.33	0.23	1.1e-06	9.61	0	74.67	3.93
hsa-mir-29a:hsa-miR-29a	7q32.3	0.23	1.14e-06	3.06	0	51.97	10.26
hsa-mir-92b:hsa-miR-92b	1q22	0.23	1.15e-06	6.99	0	62.66	1.97
hsa-mir-29b-1:hsa-miR-29b-1*	7q32.3	0.22	1.38e-06	3.06	0	51.97	10.26
hsa-mir-34a:hsa-miR-34a	1p36.22	0.22	1.91e-06	1.53	0.22	29.48	36.24
hsa-mir-335:hsa-miR-335	7q32.2	0.22	2.05e-06	2.4	0	51.75	10.48
hsa-mir-21:hsa-miR-21	17q23.1	0.22	2.06e-06	2.4	0.22	25.55	44.76
hsa-mir-101-2:hsa-miR-101	9p24.1	0.22	2.76e-06	1.75	1.53	28.17	43.67
hsa-mir-628:hsa-miR-628-3p	15q21.3	0.21	4.15e-06	0.44	0.66	9.17	57.42
hsa-mir-193a:hsa-miR-193a-5p	17q11.2	0.21	4.7e-06	0.22	2.4	3.49	84.72
hsa-mir-29c:hsa-miR-29c*	1q32.2	0.21	5.44e-06	1.75	0.44	47.16	13.76
hsa-mir-193a:hsa-miR-193a-3p	17q11.2	0.21	5.48e-06	0.22	2.4	3.49	84.72
hsa-mir-181c:hsa-miR-181c	19p13.13	0.21	7.06e-06	14.19	0	52.4	20.96
hsa-mir-454:hsa-miR-454*	17q22	0.21	7.14e-06	1.75	0.22	24.02	46.51
hsa-mir-449b:hsa-miR-449b	5q11.2	0.21	7.19e-06	0	2.4	11.57	53.06
hsa-mir-152:hsa-miR-152	17q21.32	0.21	8.34e-06	1.09	0.44	16.59	56.99
hsa-mir-365-1:hsa-miR-365	16p13.12	0.21	8.88e-06	1.09	0	16.16	44.54
hsa-mir-194-2:hsa-miR-194	11q13.1	0.2	1.29e-05	1.31	0	31	19.43
hsa-mir-196b:hsa-miR-196b	7p15.2	0.2	1.32e-05	0.66	0.87	30.79	27.73
hsa-mir-576:hsa-miR-576-3p	4q25	0.2	1.42e-05	0.44	0.87	9.39	66.81
hsa-mir-27a:hsa-miR-27a*	19p13.13	0.2	1.59e-05	14.19	0	52.62	21.18
hsa-mir-100:hsa-miR-100	11q24.1	0.2	1.6e-05	1.75	0	26.42	34.06
hsa-mir-629:hsa-miR-629	15q23	0.2	1.66e-05	0	0.66	17.03	50.87
hsa-mir-192:hsa-miR-192	11q13.1	0.2	1.67e-05	1.31	0	31	19.43
hsa-mir-28:hsa-miR-28-3p	3q28	0.2	1.78e-05	14.85	0.44	73.36	5.9
hsa-mir-99b:hsa-miR-99b*	19q13.41	0.2	1.83e-05	1.31	0.44	20.52	50.22
hsa-mir-873:hsa-miR-873	9p21.1	0.2	1.93e-05	0.87	0.44	25.76	40.83
hsa-mir-588:hsa-miR-588	6q22.32	0.2	2.03e-05	1.09	0.44	17.9	55.46
hsa-mir-30a:hsa-miR-30a	6q13	0.2	2.05e-05	0.87	0	28.38	33.62
hsa-mir-106b:hsa-miR-106b*	7q22.1	0.2	2.26e-05	1.75	0	46.51	13.1
hsa-mir-30a:hsa-miR-30a*	6q13	0.2	2.31e-05	0.87	0	28.38	33.62
hsa-mir-99a:hsa-miR-99a*	21q21.1	0.2	2.64e-05	1.53	1.75	27.73	34.93
hsa-mir-32:hsa-miR-32	9q31.3	0.19	2.78e-05	0.22	0.22	11.14	53.49
hsa-mir-16-2:hsa-miR-16-2*	3q25.33	0.19	3.21e-05	9.61	0	74.67	3.93
hsa-mir-22:hsa-miR-22	17p13.3	0.19	3.24e-05	1.53	0.44	10.26	73.14
hsa-mir-29c:hsa-miR-29c	1q32.2	0.19	3.5e-05	1.75	0.44	47.16	13.76
hsa-let-7d:hsa-let-7d	9q22.32	0.19	4.02e-05	1.09	0.44	10.26	55.02
hsa-mir-675:hsa-miR-675	11p15.5	0.19	4.21e-05	0.44	2.4	10.7	62.01
hsa-mir-876:hsa-miR-876-3p	9p21.1	0.19	4.88e-05	0.87	0.44	25.76	40.83
hsa-let-7e:hsa-let-7e	19q13.41	0.19	5.31e-05	1.31	0.44	20.52	50.22
hsa-mir-30c-2:hsa-miR-30c-2*	6q13	0.19	5.54e-05	0.87	0	28.6	33.41
hsa-mir-133a-2:hsa-miR-133a	20q13.33	0.18	8.16e-05	7.21	0.22	64.63	11.35
hsa-mir-577:hsa-miR-577	4q26	0.18	8.85e-05	0.66	0.87	8.73	67.03
hsa-mir-7-1:hsa-miR-7-1*	9q21.32	0.18	0.000112	0.44	0	10.26	53.06
hsa-mir-148b:hsa-miR-148b*	12q13.13	0.18	0.000113	2.84	0.22	38.21	17.9
hsa-mir-491:hsa-miR-491-5p	9p21.3	0.18	0.000118	1.31	1.31	26.42	43.23
hsa-mir-335:hsa-miR-335*	7q32.2	0.18	0.000135	2.4	0	51.75	10.48
hsa-mir-489:hsa-miR-489	7q21.3	0.18	0.000154	3.06	0.22	44.32	14.63
hsa-mir-301b:hsa-miR-301b	22q11.21	0.17	0.000178	2.4	0.44	15.5	63.1
hsa-mir-153-1:hsa-miR-153	2q35	0.17	0.00018	1.31	0.22	30.13	25.11
hsa-mir-574:hsa-miR-574-5p	4p14	0.17	0.000191	0.22	0.22	15.72	46.07
hsa-mir-15b:hsa-miR-15b*	3q25.33	0.17	0.000279	9.61	0	74.67	3.93
hsa-mir-520h:hsa-miR-520h	19q13.42	0.17	0.000353	2.18	0.44	20.96	51.09
hsa-mir-331:hsa-miR-331-5p	12q22	0.16	0.000438	0.22	0.22	26.86	31.66
hsa-mir-449a:hsa-miR-449a	5q11.2	0.16	0.000468	0	2.4	11.57	53.06
hsa-mir-10b:hsa-miR-10b	2q31.1	0.16	0.000506	4.37	0	45.63	10.7
hsa-let-7i:hsa-let-7i	12q14.1	0.16	0.000519	1.97	0	36.46	17.9
hsa-mir-570:hsa-miR-570	3q29	0.16	0.000527	16.81	0.44	74.89	9.39
hsa-mir-29b-1:hsa-miR-29b	7q32.3	0.16	0.000618	3.06	0	51.97	10.26
hsa-mir-574:hsa-miR-574-3p	4p14	0.16	0.000631	0.22	0.22	15.72	46.07
hsa-mir-192:hsa-miR-192*	11q13.1	0.16	0.000647	1.31	0	31	19.43
hsa-mir-1224:hsa-miR-1224-3p	3q27.1	0.16	0.000705	18.34	0	79.69	3.28
hsa-mir-148a:hsa-miR-148a*	7p15.2	0.16	0.000724	1.31	1.09	31.88	29.04
hsa-mir-100:hsa-miR-100*	11q24.1	0.16	0.000818	1.75	0	26.42	34.06
hsa-mir-187:hsa-miR-187	18q12.2	0.15	0.000965	2.4	0.44	20.52	45.41
hsa-mir-340:hsa-miR-340*	5q35.3	0.15	0.00101	1.53	0.22	23.14	41.27
hsa-mir-551b:hsa-miR-551b	3q26.2	0.15	0.00102	26.2	0	85.37	0.87
hsa-mir-455:hsa-miR-455-5p	9q32	0.15	0.00104	0.66	0.66	13.1	54.15
hsa-mir-129-1:hsa-miR-129*	7q32.1	0.15	0.0011	1.97	0	48.91	11.79
hsa-mir-195:hsa-miR-195	17p13.1	0.15	0.00125	0.66	0	8.08	76.42
hsa-mir-373:hsa-miR-373	19q13.42	0.14	0.00243	2.18	0.44	20.96	50.87
hsa-mir-483:hsa-miR-483-3p	11p15.5	0.14	0.00247	0.44	1.53	10.7	61.79
hsa-mir-455:hsa-miR-455-3p	9q32	0.14	0.00253	0.66	0.66	13.1	54.15
hsa-mir-488:hsa-miR-488	1q25.2	0.14	0.00268	3.06	0	57.21	4.15
hsa-mir-516a-2:hsa-miR-516a-5p	19q13.42	0.14	0.00272	2.18	0.44	20.96	51.09
hsa-mir-516a-1:hsa-miR-516a-5p	19q13.42	0.14	0.00272	2.18	0.44	20.96	51.09
hsa-mir-10b:hsa-miR-10b*	2q31.1	0.14	0.00286	4.37	0	45.63	10.7
hsa-mir-9-1:hsa-miR-9*	1q22	0.14	0.00346	5.02	0	61.35	2.84
hsa-mir-628:hsa-miR-628-5p	15q21.3	0.14	0.00351	0.44	0.66	9.17	57.42
hsa-mir-146b:hsa-miR-146b-3p	10q24.32	0.13	0.00458	0.22	0.44	17.47	43.67
hsa-mir-29a:hsa-miR-29a*	7q32.3	0.13	0.00512	3.06	0	51.97	10.26
hsa-mir-636:hsa-miR-636	17q25.1	0.13	0.00543	1.53	0.22	29.04	38.86
hsa-mir-1-1:hsa-miR-1	20q13.33	0.13	0.00552	6.99	0.22	64.63	11.35
hsa-mir-206:hsa-miR-206	6p12.2	0.13	0.00559	2.4	0	36.46	22.05
hsa-mir-34b:hsa-miR-34b*	11q23.1	0.13	0.00666	1.31	0	28.17	32.75
hsa-mir-584:hsa-miR-584	5q32	0.13	0.00716	1.97	0	21.18	38.86
hsa-mir-151:hsa-miR-151-3p	8q24.3	0.12	0.00748	25.33	0.22	74.24	9.61
hsa-mir-24-1:hsa-miR-24	9q22.32	0.12	0.00768	0.87	0.22	10.26	55.68
hsa-mir-34c:hsa-miR-34c-5p	11q23.1	0.12	0.00811	1.31	0	28.17	32.75
hsa-mir-132:hsa-miR-132*	17p13.3	0.12	0.00869	0.87	0.22	9.39	74.02
hsa-mir-483:hsa-miR-483-5p	11p15.5	0.12	0.00891	0.44	1.53	10.7	61.79
hsa-mir-518e:hsa-miR-518e*	19q13.42	0.12	0.00921	2.18	0.44	20.96	51.09
hsa-mir-488:hsa-miR-488*	1q25.2	0.12	0.00972	3.06	0	57.21	4.15
hsa-mir-150:hsa-miR-150*	19q13.33	0.12	0.00996	0.66	0.44	18.78	52.84
hsa-mir-497:hsa-miR-497	17p13.1	0.12	0.0101	0.66	0	8.08	76.42
hsa-mir-126:hsa-miR-126	9q34.3	0.12	0.0106	1.53	2.18	13.32	61.14
hsa-mir-520c:hsa-miR-520c-3p	19q13.42	0.12	0.0106	2.18	0.44	20.96	51.09
hsa-mir-26a-1:hsa-miR-26a-1*	3p22.2	0.12	0.0113	0.44	0.44	21.83	30.57
hsa-mir-125b-2:hsa-miR-125b	21q21.1	0.12	0.0116	1.09	1.75	27.51	35.15
hsa-mir-193b:hsa-miR-193b*	16p13.12	0.12	0.0124	1.09	0	16.16	44.54
hsa-mir-592:hsa-miR-592	7q31.33	0.12	0.0124	1.97	0	48.25	12.66
hsa-let-7a-1:hsa-let-7a*	9q22.32	0.12	0.0135	1.09	0.44	10.26	55.02
hsa-mir-16-1:hsa-miR-16-1*	13q14.2	0.11	0.014	0	1.53	14.19	62.23
hsa-mir-29b-2:hsa-miR-29b-2*	1q32.2	0.11	0.0147	1.75	0.44	47.16	13.76
hsa-mir-190:hsa-miR-190	15q22.2	0.11	0.0148	0.44	0.44	12.23	53.06
hsa-mir-216a:hsa-miR-216a	2p16.1	0.11	0.0155	1.75	0	42.36	9.61
hsa-mir-874:hsa-miR-874	5q31.2	0.11	0.0161	0.22	0	17.25	43.67
hsa-mir-658:hsa-miR-658	22q13.1	0.11	0.0178	1.75	0	9.83	75.98
hsa-mir-422a:hsa-miR-422a	15q22.31	0.11	0.0181	1.09	0.22	12.66	52.84
hsa-mir-296:hsa-miR-296-5p	20q13.32	0.11	0.0182	3.28	0	64.63	8.73
hsa-mir-155:hsa-miR-155	21q21.3	0.11	0.0187	0.87	0.66	25.33	35.15
hsa-mir-135a-2:hsa-miR-135a	12q23.1	0.11	0.0198	0.22	0.44	26.42	32.75
hsa-mir-125b-1:hsa-miR-125b	11q24.1	0.11	0.0198	1.75	0	26.42	34.06
hsa-mir-27b:hsa-miR-27b*	9q22.32	0.11	0.0207	0.87	0.22	10.26	55.68
hsa-mir-659:hsa-miR-659	22q13.1	0.11	0.0209	1.75	0	9.83	75.98
hsa-mir-194-2:hsa-miR-194*	11q13.1	0.11	0.0224	1.31	0	31	19.43
hsa-mir-593:hsa-miR-593	7q32.1	0.11	0.0225	1.97	0	49.13	11.79
hsa-mir-943:hsa-miR-943	4p16.3	0.11	0.0225	4.37	0.44	25.33	47.16
hsa-mir-520b:hsa-miR-520b	19q13.42	0.11	0.0226	2.18	0.44	20.96	51.09
hsa-mir-519b:hsa-miR-519b-3p	19q13.42	0.11	0.0239	2.18	0.44	20.96	51.09
hsa-mir-10a:hsa-miR-10a	17q21.32	0.1	0.0262	2.84	0.22	19	53.93
hsa-mir-518f:hsa-miR-518f*	19q13.42	0.1	0.0298	2.18	0.44	20.96	51.09
hsa-mir-937:hsa-miR-937	8q24.3	0.1	0.0305	26.86	0.22	74.67	10.04
hsa-mir-372:hsa-miR-372	19q13.42	0.1	0.0307	2.18	0.44	20.96	50.87
hsa-mir-548d-2:hsa-miR-548d-5p	17q24.2	0.1	0.031	1.53	0.22	25.55	41.27
hsa-mir-10a:hsa-miR-10a*	17q21.32	0.1	0.032	2.84	0.22	19	53.93
hsa-mir-634:hsa-miR-634	17q24.2	0.1	0.0326	1.75	0.44	25.55	41.7
hsa-mir-518c:hsa-miR-518c*	19q13.42	0.1	0.0329	2.18	0.44	20.96	51.09
hsa-mir-490:hsa-miR-490-3p	7q33	0.1	0.0335	3.93	0	52.84	9.17
hsa-mir-876:hsa-miR-876-5p	9p21.1	0.1	0.0355	0.87	0.44	25.76	40.83
hsa-mir-486:hsa-miR-486-3p	8p11.21	0.1	0.0362	5.02	0.22	37.77	22.05
hsa-mir-877:hsa-miR-877	6p21.33	0.1	0.0377	3.49	0	49.13	21.4
hsa-mir-26a-1:hsa-miR-26a	3p22.2	0.1	0.0378	0.44	0.44	21.83	30.57
hsa-mir-129-1:hsa-miR-129-5p	7q32.1	0.09	0.043	1.97	0	48.91	11.79
hsa-mir-885:hsa-miR-885-5p	3p25.3	0.09	0.0444	0.87	0.44	20.96	36.03
hsa-mir-1237:hsa-miR-1237	11q13.1	0.09	0.0549	0.87	0	30.13	20.31
hsa-mir-218-1:hsa-miR-218	4p15.31	0.09	0.0585	0.44	0.87	19	46.07
hsa-mir-181b-2:hsa-miR-181b	9q33.3	0.09	0.0592	0	0	11.35	55.24
hsa-mir-34c:hsa-miR-34c-3p	11q23.1	0.09	0.0602	1.31	0	28.17	32.75
hsa-mir-26b:hsa-miR-26b*	2q35	0.09	0.0603	1.09	0.22	31	24.67
hsa-mir-18a:hsa-miR-18a*	13q31.3	0.09	0.0633	1.75	0.66	23.58	50.87
hsa-mir-107:hsa-miR-107	10q23.31	0.09	0.0647	0.22	0.87	18.56	40.61
hsa-mir-524:hsa-miR-524-5p	19q13.42	0.09	0.0652	2.18	0.44	20.96	51.09
hsa-mir-564:hsa-miR-564	3p21.31	0.09	0.0682	0.22	0.44	19.21	32.53
hsa-mir-520d:hsa-miR-520d-5p	19q13.42	0.08	0.0704	2.18	0.44	20.96	51.09
hsa-let-7a-2:hsa-let-7a	11q24.1	0.08	0.0722	1.75	0	26.42	34.06
hsa-mir-647:hsa-miR-647	20q13.33	0.08	0.0736	7.64	0.22	65.94	12.01
hsa-mir-130a:hsa-miR-130a*	11q12.1	0.08	0.0758	0.66	0.22	26.2	22.49
hsa-mir-485:hsa-miR-485-5p	14q32.31	0.08	0.0858	1.31	0	20.31	42.79
hsa-mir-770:hsa-miR-770-5p	14q32.2	0.08	0.091	1.31	0	20.09	43.01
hsa-mir-889:hsa-miR-889	14q32.31	0.08	0.0913	1.31	0	20.31	42.79
hsa-mir-885:hsa-miR-885-3p	3p25.3	0.08	0.0973	0.87	0.44	20.96	36.03
hsa-mir-296:hsa-miR-296-3p	20q13.32	0.08	0.0973	3.28	0	64.63	8.73
hsa-mir-519c:hsa-miR-519c-3p	19q13.42	0.08	0.0979	2.18	0.44	20.96	51.09
hsa-mir-19a:hsa-miR-19a*	13q31.3	0.08	0.0991	1.75	0.66	23.58	50.87
hsa-mir-197:hsa-miR-197	1p13.3	0.08	0.0998	2.18	0.44	36.68	17.9
hsa-mir-181a-2:hsa-miR-181a-2*	9q33.3	0.08	0.103	0	0	11.35	55.24
hsa-mir-124-1:hsa-miR-124	8p23.1	0.07	0.113	0.22	5.02	9.17	71.4
hsa-mir-126:hsa-miR-126*	9q34.3	0.07	0.116	1.53	2.18	13.32	61.14
hsa-mir-92b:hsa-miR-92b*	1q22	0.07	0.117	6.99	0	62.66	1.97
hsa-mir-572:hsa-miR-572	4p15.33	0.07	0.117	0.87	0.22	19.87	46.29
hsa-mir-383:hsa-miR-383	8p22	0.07	0.132	0.22	2.84	8.52	72.27
hsa-mir-517b:hsa-miR-517b	19q13.42	0.07	0.136	2.18	0.44	20.96	51.09
hsa-mir-526b:hsa-miR-526b	19q13.42	0.07	0.138	2.18	0.44	20.96	51.09
hsa-mir-155:hsa-miR-155*	21q21.3	0.07	0.154	0.87	0.66	25.33	35.15
hsa-mir-517a:hsa-miR-517a	19q13.42	0.07	0.154	2.18	0.44	20.96	51.09
hsa-let-7f-1:hsa-let-7f-1*	9q22.32	0.07	0.161	1.09	0.44	10.26	55.02
hsa-mir-196a-2:hsa-miR-196a	12q13.13	0.07	0.161	2.4	0.22	37.55	18.34
hsa-mir-877:hsa-miR-877*	6p21.33	0.07	0.164	3.49	0	49.13	21.4
hsa-mir-144:hsa-miR-144	17q11.2	0.06	0.166	3.06	0	12.01	74.89
hsa-mir-370:hsa-miR-370	14q32.2	0.06	0.188	1.31	0	20.09	43.01
hsa-mir-185:hsa-miR-185*	22q11.21	0.06	0.19	1.31	0.66	15.07	61.57
hsa-let-7d:hsa-let-7d*	9q22.32	0.06	0.19	1.09	0.44	10.26	55.02
hsa-mir-525:hsa-miR-525-5p	19q13.42	0.06	0.193	2.18	0.44	20.96	51.09
hsa-mir-204:hsa-miR-204	9q21.12	0.06	0.194	0.87	0.66	14.85	48.69
hsa-mir-1224:hsa-miR-1224-5p	3q27.1	0.06	0.194	18.34	0	79.69	3.28
hsa-mir-520e:hsa-miR-520e	19q13.42	0.06	0.198	2.18	0.44	20.96	51.09
hsa-mir-33b:hsa-miR-33b	17p11.2	0.06	0.199	0	1.09	3.06	86.68
hsa-let-7i:hsa-let-7i*	12q14.1	0.06	0.2	1.97	0	36.46	17.9
hsa-mir-375:hsa-miR-375	2q35	0.06	0.205	1.09	0.22	30.13	24.89
hsa-mir-298:hsa-miR-298	20q13.32	0.06	0.208	3.28	0	64.63	8.73
hsa-mir-369:hsa-miR-369-3p	14q32.31	0.06	0.221	1.31	0	20.31	42.79
hsa-mir-744:hsa-miR-744*	17p12	0.06	0.221	0	1.97	1.97	86.68
hsa-let-7a-1:hsa-let-7a	9q22.32	0.06	0.226	1.09	0.44	10.26	55.02
hsa-mir-519a-2:hsa-miR-519a	19q13.42	0.06	0.231	2.18	0.44	20.96	51.09
hsa-mir-519a-1:hsa-miR-519a	19q13.42	0.06	0.231	2.18	0.44	20.96	51.09
hsa-mir-147b:hsa-miR-147b	15q21.1	0.06	0.233	0.22	1.53	7.86	61.14
hsa-mir-671:hsa-miR-671-3p	7q36.1	0.06	0.235	5.46	0.22	52.18	12.01
hsa-mir-9-1:hsa-miR-9	1q22	0.06	0.235	5.02	0	61.35	2.84
hsa-let-7f-1:hsa-let-7f	9q22.32	0.05	0.241	1.09	0.44	10.26	55.02
hsa-mir-518d:hsa-miR-518d-5p	19q13.42	0.05	0.243	2.18	0.44	20.96	51.09
hsa-mir-520a:hsa-miR-520a-5p	19q13.42	0.05	0.247	2.18	0.44	20.96	51.09
hsa-mir-133a-1:hsa-miR-133a	18q11.2	0.05	0.25	1.53	0	22.93	36.24
hsa-mir-657:hsa-miR-657	17q25.3	0.05	0.256	2.84	0.87	31.66	40.17
hsa-mir-338:hsa-miR-338-3p	17q25.3	0.05	0.264	2.84	0.87	31.66	40.17
hsa-mir-302c:hsa-miR-302c*	4q25	0.05	0.267	0.44	0.44	8.95	67.47
hsa-mir-371:hsa-miR-371-3p	19q13.42	0.05	0.272	2.18	0.44	20.96	50.87
hsa-mir-135b:hsa-miR-135b*	1q32.1	0.05	0.277	2.62	0.22	49.56	10.7
hsa-mir-16-1:hsa-miR-16	13q14.2	0.05	0.28	0	1.53	14.19	62.23
hsa-mir-585:hsa-miR-585	5q35.1	0.05	0.291	1.09	1.09	21.62	39.96
hsa-let-7g:hsa-let-7g*	3p21.1	0.05	0.293	0.66	0.22	19.87	32.75
hsa-mir-493:hsa-miR-493	14q32.2	0.05	0.299	1.31	0	20.09	43.01
hsa-mir-548d-1:hsa-miR-548d-5p	8q24.13	0.05	0.303	29.26	0.44	77.95	6.11
hsa-mir-134:hsa-miR-134	14q32.31	0.05	0.308	1.31	0	20.31	42.79
hsa-mir-487b:hsa-miR-487b	14q32.31	0.05	0.309	1.31	0	20.31	42.79
hsa-mir-451:hsa-miR-451	17q11.2	0.05	0.313	3.06	0	12.01	74.89
hsa-mir-519e:hsa-miR-519e*	19q13.42	0.05	0.317	2.18	0.44	20.96	51.09
hsa-mir-492:hsa-miR-492	12q22	0.05	0.318	0.22	0.22	27.07	31.88
hsa-mir-22:hsa-miR-22*	17p13.3	0.05	0.321	1.53	0.44	10.26	73.14
hsa-mir-1225:hsa-miR-1225-5p	16p13.3	0.05	0.324	0.87	1.31	11.35	59.17
hsa-mir-127:hsa-miR-127-5p	14q32.2	0.05	0.326	1.31	0	20.09	43.01
hsa-mir-146a:hsa-miR-146a	5q34	0.04	0.34	1.53	0.44	20.74	39.74
hsa-mir-665:hsa-miR-665	14q32.2	0.04	0.341	1.31	0	20.09	43.01
hsa-mir-138-2:hsa-miR-138-2*	16q13	0.04	0.344	0.66	0.87	5.9	71.83
hsa-mir-214:hsa-miR-214*	1q24.3	0.04	0.348	2.62	0	59.61	3.49
hsa-mir-541:hsa-miR-541	14q32.31	0.04	0.349	1.31	0	20.31	42.79
hsa-mir-548b:hsa-miR-548b-3p	6q22.31	0.04	0.351	0.44	0.22	17.25	55.9
hsa-mir-409:hsa-miR-409-3p	14q32.31	0.04	0.353	1.31	0	20.31	42.79
hsa-mir-138-2:hsa-miR-138	16q13	0.04	0.359	0.66	0.87	5.9	71.83
hsa-mir-663:hsa-miR-663	20p11.1	0.04	0.361	0.66	0.22	50.44	7.86
hsa-mir-425:hsa-miR-425*	3p21.31	0.04	0.374	0	0.87	20.74	32.31
hsa-mir-515-2:hsa-miR-515-3p	19q13.42	0.04	0.379	2.18	0.44	20.96	51.09
hsa-mir-601:hsa-miR-601	9q33.3	0.04	0.383	0.22	0	12.23	54.8
hsa-mir-379:hsa-miR-379	14q32.31	0.04	0.386	1.31	0	20.09	43.01
hsa-mir-515-2:hsa-miR-515-5p	19q13.42	0.04	0.405	2.18	0.44	20.96	51.09
hsa-mir-122:hsa-miR-122	18q21.31	0.04	0.407	0.22	1.09	9.83	65.94
hsa-mir-23a:hsa-miR-23a*	19p13.13	0.04	0.414	14.19	0	52.62	21.18
hsa-mir-933:hsa-miR-933	2q31.1	0.04	0.418	3.28	0	44.98	10.26
hsa-mir-575:hsa-miR-575	4q21.22	0.04	0.421	0.44	0.22	11.14	60.04
hsa-mir-630:hsa-miR-630	15q24.1	0.04	0.422	1.75	0.44	20.09	48.69
hsa-mir-654:hsa-miR-654-5p	14q32.31	0.04	0.425	1.31	0	20.31	42.79
hsa-mir-548a-3:hsa-miR-548a-5p	8q22.3	0.04	0.431	13.54	0.22	67.25	10.7
hsa-mir-297:hsa-miR-297	4q25	0.04	0.433	0.22	0.44	9.17	66.59
hsa-mir-150:hsa-miR-150	19q13.33	0.04	0.435	0.66	0.44	18.78	52.84
hsa-mir-127:hsa-miR-127-3p	14q32.2	0.04	0.438	1.31	0	20.09	43.01
hsa-mir-411:hsa-miR-411	14q32.31	0.04	0.444	1.31	0	20.09	43.01
hsa-mir-32:hsa-miR-32*	9q31.3	0.04	0.445	0.22	0.22	11.14	53.49
hsa-mir-656:hsa-miR-656	14q32.31	0.04	0.446	1.31	0	20.31	42.79
hsa-mir-494:hsa-miR-494	14q32.31	0.04	0.446	1.31	0	20.09	43.01
hsa-mir-1226:hsa-miR-1226	3p21.31	0.04	0.448	1.09	0.66	22.27	32.1
hsa-mir-377:hsa-miR-377	14q32.31	0.04	0.448	1.31	0	20.31	42.79
hsa-mir-497:hsa-miR-497*	17p13.1	0.04	0.448	0.66	0	8.08	76.42
hsa-mir-524:hsa-miR-524-3p	19q13.42	0.04	0.45	2.18	0.44	20.96	51.09
hsa-mir-765:hsa-miR-765	1q23.1	0.03	0.466	4.15	0	59.61	3.28
hsa-mir-516b-1:hsa-miR-516b	19q13.42	0.03	0.473	2.18	0.44	20.96	51.09
hsa-mir-516b-2:hsa-miR-516b	19q13.42	0.03	0.473	2.18	0.44	20.96	51.09
hsa-mir-153-2:hsa-miR-153	7q36.3	0.03	0.483	5.02	0.22	50	18.12
hsa-let-7a-3:hsa-let-7a	22q13.31	0.03	0.497	0.44	7.21	4.59	85.59
hsa-mir-382:hsa-miR-382	14q32.31	0.03	0.498	1.31	0	20.31	42.79
hsa-mir-605:hsa-miR-605	10q21.1	0.03	0.501	0.22	0.22	23.14	26.64
hsa-mir-522:hsa-miR-522	19q13.42	0.03	0.505	2.18	0.44	20.96	51.09
hsa-mir-181a-1:hsa-miR-181a*	1q32.1	0.03	0.509	3.49	0	57.42	6.99
hsa-mir-154:hsa-miR-154	14q32.31	0.03	0.515	1.31	0	20.31	42.79
hsa-mir-595:hsa-miR-595	7q36.3	0.03	0.518	5.24	0.22	50.66	17.69
hsa-mir-520g:hsa-miR-520g	19q13.42	0.03	0.525	2.18	0.44	20.96	51.09
hsa-mir-617:hsa-miR-617	12q21.31	0.03	0.53	0.66	0.44	31.88	29.04
hsa-mir-376b:hsa-miR-376b	14q32.31	0.03	0.53	1.31	0	20.31	42.79
hsa-mir-143:hsa-miR-143*	5q32	0.03	0.536	1.75	0	21.62	38.43
hsa-mir-130b:hsa-miR-130b*	22q11.21	0.03	0.539	2.4	0.44	15.5	63.1
hsa-mir-518b:hsa-miR-518b	19q13.42	0.03	0.541	2.18	0.44	20.96	51.09
hsa-mir-199b:hsa-miR-199b-3p	9q34.11	0.03	0.542	0.87	0	12.45	57.64
hsa-mir-431:hsa-miR-431*	14q32.2	0.03	0.543	1.31	0	20.09	43.01
hsa-mir-337:hsa-miR-337-5p	14q32.2	0.03	0.544	1.31	0	20.09	43.01
hsa-mir-323:hsa-miR-323-3p	14q32.31	0.03	0.552	1.31	0	20.09	43.01
hsa-mir-521-2:hsa-miR-521	19q13.42	0.03	0.553	2.18	0.44	20.96	51.09
hsa-mir-521-1:hsa-miR-521	19q13.42	0.03	0.553	2.18	0.44	20.96	51.09
hsa-mir-640:hsa-miR-640	19p13.11	0.03	0.554	7.21	0.44	46.72	22.27
hsa-mir-1-2:hsa-miR-1	18q11.2	0.03	0.564	1.53	0	22.93	36.24
hsa-mir-432:hsa-miR-432	14q32.2	0.03	0.57	1.31	0	20.09	43.01
hsa-mir-613:hsa-miR-613	12p13.1	0.03	0.573	4.59	0.22	50.87	18.34
hsa-mir-381:hsa-miR-381	14q32.31	0.03	0.577	1.31	0	20.31	42.79
hsa-mir-299:hsa-miR-299-3p	14q32.31	0.03	0.587	1.31	0	20.09	43.01
hsa-mir-7-2:hsa-miR-7-2*	15q26.1	0.03	0.589	1.53	0.66	20.09	45.41
hsa-mir-490:hsa-miR-490-5p	7q33	0.03	0.589	3.93	0	52.84	9.17
hsa-mir-142:hsa-miR-142-3p	17q22	0.03	0.59	0.87	0.22	23.14	47.38
hsa-mir-520d:hsa-miR-520d-3p	19q13.42	0.03	0.593	2.18	0.44	20.96	51.09
hsa-mir-154:hsa-miR-154*	14q32.31	0.03	0.593	1.31	0	20.31	42.79
hsa-mir-369:hsa-miR-369-5p	14q32.31	0.02	0.596	1.31	0	20.31	42.79
hsa-mir-486:hsa-miR-486-5p	8p11.21	0.02	0.603	5.02	0.22	37.77	22.05
hsa-mir-218-2:hsa-miR-218	5q34	0.02	0.616	1.09	1.09	20.74	40.17
hsa-mir-196a-1:hsa-miR-196a	17q21.32	0.02	0.617	1.97	0	17.69	54.8
hsa-mir-543:hsa-miR-543	14q32.31	0.02	0.62	1.31	0	20.09	43.01
hsa-mir-145:hsa-miR-145	5q32	0.02	0.623	1.75	0	21.62	38.43
hsa-mir-495:hsa-miR-495	14q32.31	0.02	0.627	1.31	0	20.09	43.01
hsa-mir-936:hsa-miR-936	10q25.1	0.02	0.63	0.44	0.44	17.03	43.89
hsa-mir-376c:hsa-miR-376c	14q32.31	0.02	0.635	1.31	0	20.31	42.79
hsa-mir-491:hsa-miR-491-3p	9p21.3	0.02	0.635	1.31	1.31	26.42	43.23
hsa-mir-493:hsa-miR-493*	14q32.2	0.02	0.638	1.31	0	20.09	43.01
hsa-mir-376a-1:hsa-miR-376a*	14q32.31	0.02	0.639	1.31	0	20.31	42.79
hsa-mir-539:hsa-miR-539	14q32.31	0.02	0.64	1.31	0	20.31	42.79
hsa-mir-145:hsa-miR-145*	5q32	0.02	0.647	1.75	0	21.62	38.43
hsa-mir-181b-1:hsa-miR-181b	1q32.1	0.02	0.651	3.49	0	57.42	6.99
hsa-mir-1228:hsa-miR-1228	12q13.3	0.02	0.655	1.75	0	37.55	17.25
hsa-mir-410:hsa-miR-410	14q32.31	0.02	0.657	1.31	0	20.31	42.79
hsa-mir-887:hsa-miR-887	5p15.1	0.02	0.658	6.99	0	53.71	10.92
hsa-mir-376a-2:hsa-miR-376a	14q32.31	0.02	0.664	1.31	0	20.31	42.79
hsa-mir-376a-1:hsa-miR-376a	14q32.31	0.02	0.664	1.31	0	20.31	42.79
hsa-mir-551b:hsa-miR-551b*	3q26.2	0.02	0.665	26.2	0	85.37	0.87
hsa-mir-520f:hsa-miR-520f	19q13.42	0.02	0.668	2.18	0.44	20.96	51.09
hsa-mir-583:hsa-miR-583	5q15	0.02	0.669	0.22	1.53	8.73	63.32
hsa-mir-487a:hsa-miR-487a	14q32.31	0.02	0.677	1.31	0	20.31	42.79
hsa-mir-1238:hsa-miR-1238	19p13.2	0.02	0.696	11.57	0.44	40.83	33.62
hsa-mir-615:hsa-miR-615-3p	12q13.13	0.02	0.7	2.84	0.22	38.21	18.34
hsa-mir-371:hsa-miR-371-5p	19q13.42	0.02	0.704	2.18	0.44	20.96	50.87
hsa-mir-377:hsa-miR-377*	14q32.31	0.02	0.705	1.31	0	20.31	42.79
hsa-mir-190b:hsa-miR-190b	1q21.3	0.02	0.724	6.55	0	62.01	1.97
hsa-mir-650:hsa-miR-650	22q11.22	0.01	0.752	1.97	1.97	15.5	66.38
hsa-mir-212:hsa-miR-212	17p13.3	0.01	0.753	0.87	0.22	9.39	74.02
hsa-mir-199a-2:hsa-miR-199a-5p	1q24.3	0.01	0.753	2.62	0	59.61	3.49
hsa-mir-619:hsa-miR-619	12q24.11	0.01	0.755	0.22	0	28.38	30.35
hsa-mir-129-2:hsa-miR-129-3p	11p11.2	0.01	0.757	1.09	0	20.52	30.57
hsa-mir-329-1:hsa-miR-329	14q32.31	0.01	0.761	1.31	0	20.09	43.01
hsa-mir-329-2:hsa-miR-329	14q32.31	0.01	0.761	1.31	0	20.09	43.01
hsa-mir-7-2:hsa-miR-7	15q26.1	0.01	0.764	1.53	0.66	20.09	45.41
hsa-mir-144:hsa-miR-144*	17q11.2	0.01	0.765	3.06	0	12.01	74.89
hsa-mir-30c-2:hsa-miR-30c	6q13	0.01	0.792	0.87	0	28.6	33.41
hsa-mir-924:hsa-miR-924	18q12.3	0.01	0.794	2.4	0.87	17.9	49.56
hsa-mir-33b:hsa-miR-33b*	17p11.2	0.01	0.794	0	1.09	3.06	86.68
hsa-mir-648:hsa-miR-648	22q11.21	0.01	0.794	0.87	0	15.28	61.14
hsa-let-7a-3:hsa-let-7a*	22q13.31	0.01	0.796	0.44	7.21	4.59	85.59
hsa-mir-548c:hsa-miR-548c-5p	12q14.2	0.01	0.797	2.62	0	37.34	17.47
hsa-mir-433:hsa-miR-433	14q32.2	0.01	0.797	1.31	0	20.09	43.01
hsa-mir-431:hsa-miR-431	14q32.2	0.01	0.832	1.31	0	20.09	43.01
hsa-mir-519d:hsa-miR-519d	19q13.42	0.01	0.859	2.18	0.44	20.96	51.09
hsa-mir-142:hsa-miR-142-5p	17q22	0.01	0.868	0.87	0.22	23.14	47.38
hsa-mir-612:hsa-miR-612	11q13.1	0.01	0.868	1.31	0	33.62	18.34
hsa-mir-136:hsa-miR-136*	14q32.2	0.01	0.879	1.31	0	20.09	43.01
hsa-mir-143:hsa-miR-143	5q32	0.01	0.889	1.75	0	21.62	38.43
hsa-mir-517c:hsa-miR-517c	19q13.42	0.01	0.889	2.18	0.44	20.96	51.09
hsa-mir-214:hsa-miR-214	1q24.3	0.01	0.89	2.62	0	59.61	3.49
hsa-mir-202:hsa-miR-202*	10q26.3	0.01	0.899	0.87	1.09	21.83	45.2
hsa-mir-557:hsa-miR-557	1q24.2	0.01	0.908	2.62	0	58.08	3.49
hsa-mir-568:hsa-miR-568	3q13.31	0	0.916	3.93	0	60.26	5.24
hsa-mir-1226:hsa-miR-1226*	3p21.31	0	0.916	1.09	0.66	22.27	32.1
hsa-mir-409:hsa-miR-409-5p	14q32.31	0	0.935	1.31	0	20.31	42.79
hsa-mir-199a-1:hsa-miR-199a-5p	19p13.2	0	0.935	10.7	0.44	41.05	32.97
hsa-mir-623:hsa-miR-623	13q32.3	0	0.936	2.18	0.22	24.89	48.69
hsa-mir-135a-1:hsa-miR-135a*	3p21.1	0	0.943	0.87	0.22	20.09	32.75
hsa-mir-133b:hsa-miR-133b	6p12.2	0	0.953	2.4	0	36.46	22.05
hsa-mir-9-2:hsa-miR-9*	5q14.3	0	0.957	0	2.62	6.99	67.69
hsa-mir-181a-2:hsa-miR-181a	9q33.3	0	0.967	0	0	11.35	55.24
hsa-mir-9-2:hsa-miR-9	5q14.3	0	0.969	0	2.62	6.99	67.69
hsa-mir-136:hsa-miR-136	14q32.2	0	0.977	1.31	0	20.09	43.01
hsa-mir-34b:hsa-miR-34b	11q23.1	0	0.985	1.31	0	28.17	32.75
hsa-mir-515-1:hsa-miR-515-5p	19q13.42	0	0.987	2.18	0.44	20.96	51.09
hsa-mir-517c:hsa-miR-517*	19q13.42	0	0.998	2.18	0.44	20.96	51.09
hsa-mir-517b:hsa-miR-517*	19q13.42	0	0.998	2.18	0.44	20.96	51.09
hsa-mir-517a:hsa-miR-517*	19q13.42	0	0.998	2.18	0.44	20.96	51.09
hsa-mir-498:hsa-miR-498	19q13.42	0	0.977	2.18	0.44	20.96	51.09
hsa-mir-631:hsa-miR-631	15q24.2	0	0.972	0.87	1.09	16.81	51.53
hsa-mir-548c:hsa-miR-548c-3p	12q14.2	0	0.97	2.62	0	37.34	17.47
hsa-mir-299:hsa-miR-299-5p	14q32.31	0	0.963	1.31	0	20.09	43.01
hsa-mir-559:hsa-miR-559	2p21	0	0.955	2.4	0	42.58	10.04
hsa-mir-187:hsa-miR-187*	18q12.2	0	0.942	2.4	0.44	20.52	45.41
hsa-mir-515-1:hsa-miR-515-3p	19q13.42	-0.01	0.907	2.18	0.44	20.96	51.09
hsa-mir-554:hsa-miR-554	1q21.3	-0.01	0.903	9.17	0	67.47	2.4
hsa-mir-1236:hsa-miR-1236	6p21.33	-0.01	0.899	2.4	0.44	45.63	22.71
hsa-mir-9-3:hsa-miR-9	15q26.1	-0.01	0.891	1.53	0.44	20.31	45.41
hsa-mir-518c:hsa-miR-518c	19q13.42	-0.01	0.882	2.18	0.44	20.96	51.09
hsa-mir-939:hsa-miR-939	8q24.3	-0.01	0.857	26.42	0.44	74.89	9.83
hsa-mir-124-2:hsa-miR-124	8q12.3	-0.01	0.824	4.15	0	54.15	12.23
hsa-mir-124-3:hsa-miR-124	20q13.33	-0.01	0.803	6.55	0.22	65.28	11.35
hsa-mir-662:hsa-miR-662	16p13.3	-0.01	0.789	1.31	1.75	13.1	60.04
hsa-mir-551a:hsa-miR-551a	1p36.32	-0.01	0.788	0.87	0.44	26.2	41.05
hsa-mir-199b:hsa-miR-199b-5p	9q34.11	-0.01	0.785	0.87	0	12.45	57.64
hsa-mir-373:hsa-miR-373*	19q13.42	-0.01	0.774	2.18	0.44	20.96	50.87
hsa-mir-125b-1:hsa-miR-125b-1*	11q24.1	-0.01	0.77	1.75	0	26.42	34.06
hsa-mir-181a-1:hsa-miR-181a	1q32.1	-0.01	0.768	3.49	0	57.42	6.99
hsa-mir-1234:hsa-miR-1234	8q24.3	-0.02	0.709	26.42	0.44	74.89	9.83
hsa-mir-518e:hsa-miR-518e	19q13.42	-0.02	0.683	2.18	0.44	20.96	51.09
hsa-mir-602:hsa-miR-602	9q34.3	-0.02	0.676	1.09	1.75	15.28	58.3
hsa-mir-520a:hsa-miR-520a-3p	19q13.42	-0.02	0.675	2.18	0.44	20.96	51.09
hsa-mir-139:hsa-miR-139-3p	11q13.4	-0.02	0.673	4.59	0.22	42.14	17.03
hsa-mir-654:hsa-miR-654-3p	14q32.31	-0.02	0.667	1.31	0	20.31	42.79
hsa-mir-337:hsa-miR-337-3p	14q32.2	-0.02	0.667	1.31	0	20.09	43.01
hsa-let-7b:hsa-let-7b*	22q13.31	-0.02	0.657	0.44	7.21	4.59	85.59
hsa-mir-195:hsa-miR-195*	17p13.1	-0.02	0.654	0.66	0	8.08	76.42
hsa-mir-671:hsa-miR-671-5p	7q36.1	-0.02	0.653	5.46	0.22	52.18	12.01
hsa-mir-33a:hsa-miR-33a*	22q13.2	-0.02	0.641	0.22	1.09	4.59	85.59
hsa-mir-921:hsa-miR-921	1q24.1	-0.02	0.631	2.84	0	59.17	3.06
hsa-mir-1227:hsa-miR-1227	19p13.3	-0.02	0.628	0.22	3.28	2.62	90.17
hsa-mir-219-2:hsa-miR-219-2-3p	9q34.11	-0.02	0.626	0.44	0	11.57	58.3
hsa-mir-519e:hsa-miR-519e	19q13.42	-0.02	0.607	2.18	0.44	20.96	51.09
hsa-mir-149:hsa-miR-149*	2q37.3	-0.02	0.606	1.09	0.87	24.89	40.39
hsa-mir-138-1:hsa-miR-138	3p21.32	-0.03	0.562	0	0.44	19.43	32.75
hsa-mir-346:hsa-miR-346	10q23.2	-0.03	0.54	0.87	0.22	18.56	39.3
hsa-mir-9-3:hsa-miR-9*	15q26.1	-0.03	0.531	1.53	0.44	20.31	45.41
hsa-mir-920:hsa-miR-920	12p12.1	-0.03	0.528	8.73	0.22	54.59	11.57
hsa-mir-940:hsa-miR-940	16p13.3	-0.03	0.522	0.87	1.09	11.79	58.73
hsa-mir-610:hsa-miR-610	11p14.1	-0.03	0.475	1.53	0.22	18.12	37.34
hsa-mir-758:hsa-miR-758	14q32.31	-0.03	0.462	1.31	0	20.09	43.01
hsa-mir-518a-2:hsa-miR-518a-3p	19q13.42	-0.03	0.457	2.18	0.44	20.96	51.09
hsa-mir-518a-1:hsa-miR-518a-3p	19q13.42	-0.03	0.457	2.18	0.44	20.96	51.09
hsa-mir-365-2:hsa-miR-365	17q11.2	-0.04	0.446	0.22	2.18	3.49	84.5
hsa-mir-629:hsa-miR-629*	15q23	-0.04	0.445	0	0.66	17.03	50.87
hsa-mir-432:hsa-miR-432*	14q32.2	-0.04	0.434	1.31	0	20.09	43.01
hsa-mir-135a-1:hsa-miR-135a	3p21.1	-0.04	0.426	0.87	0.22	20.09	32.75
hsa-mir-1229:hsa-miR-1229	5q35.3	-0.04	0.419	1.53	0.44	23.58	41.7
hsa-mir-512-1:hsa-miR-512-3p	19q13.42	-0.04	0.406	2.18	0.44	20.96	51.09
hsa-mir-512-2:hsa-miR-512-3p	19q13.42	-0.04	0.406	2.18	0.44	20.96	51.09
hsa-mir-198:hsa-miR-198	3q13.33	-0.04	0.394	1.97	0	56.99	5.9
hsa-mir-760:hsa-miR-760	1p22.1	-0.04	0.393	1.53	0	32.31	20.09
hsa-mir-645:hsa-miR-645	20q13.13	-0.04	0.38	3.93	0	65.28	7.42
hsa-mir-211:hsa-miR-211	15q13.3	-0.04	0.379	0.66	1.75	6.33	61.14
hsa-mir-638:hsa-miR-638	19p13.2	-0.04	0.368	11.35	0.44	40.83	33.19
hsa-mir-139:hsa-miR-139-5p	11q13.4	-0.04	0.357	4.59	0.22	42.14	17.03
hsa-mir-1228:hsa-miR-1228*	12q13.3	-0.04	0.354	1.75	0	37.55	17.25
hsa-mir-300:hsa-miR-300	14q32.31	-0.04	0.349	1.31	0	20.31	42.79
hsa-mir-512-2:hsa-miR-512-5p	19q13.42	-0.04	0.348	2.18	0.44	20.96	51.09
hsa-mir-512-1:hsa-miR-512-5p	19q13.42	-0.04	0.348	2.18	0.44	20.96	51.09
hsa-mir-566:hsa-miR-566	3p21.31	-0.05	0.326	0.66	0.22	20.31	31
hsa-mir-202:hsa-miR-202	10q26.3	-0.05	0.32	0.87	1.09	21.83	45.2
hsa-mir-338:hsa-miR-338-5p	17q25.3	-0.05	0.304	2.84	0.87	31.66	40.17
hsa-mir-576:hsa-miR-576-5p	4q25	-0.05	0.288	0.44	0.87	9.39	66.81
hsa-mir-616:hsa-miR-616	12q13.3	-0.05	0.253	1.75	0	37.12	18.34
hsa-mir-184:hsa-miR-184	15q25.1	-0.06	0.232	0.66	0.44	16.38	50.22
hsa-mir-485:hsa-miR-485-3p	14q32.31	-0.06	0.226	1.31	0	20.31	42.79
hsa-mir-541:hsa-miR-541*	14q32.31	-0.06	0.221	1.31	0	20.31	42.79
hsa-mir-302a:hsa-miR-302a	4q25	-0.06	0.209	0.44	0.44	8.95	67.47
hsa-mir-191:hsa-miR-191*	3p21.31	-0.06	0.196	0	0.87	20.74	32.31
hsa-mir-328:hsa-miR-328	16q22.1	-0.06	0.184	0.44	2.62	6.33	78.82
hsa-mir-205:hsa-miR-205	1q32.2	-0.06	0.181	1.31	0.66	45.63	15.94
hsa-mir-1225:hsa-miR-1225-3p	16p13.3	-0.07	0.131	0.87	1.31	11.35	59.17
hsa-mir-668:hsa-miR-668	14q32.31	-0.07	0.111	1.31	0	20.31	42.79
hsa-mir-7-3:hsa-miR-7	19p13.3	-0.07	0.11	0	2.18	8.3	81.22
hsa-mir-215:hsa-miR-215	1q41	-0.08	0.0851	3.49	0.44	49.13	13.32
hsa-mir-194-1:hsa-miR-194	1q41	-0.08	0.0803	3.49	0.44	49.13	13.32
hsa-mir-622:hsa-miR-622	13q31.3	-0.09	0.0677	1.53	0.66	23.14	51.09
hsa-mir-609:hsa-miR-609	10q25.1	-0.09	0.0547	0.44	0.44	17.03	43.89
hsa-mir-411:hsa-miR-411*	14q32.31	-0.1	0.0371	1.31	0	20.09	43.01
hsa-mir-571:hsa-miR-571	4p16.3	-0.11	0.0227	2.62	1.09	24.02	49.78
hsa-mir-29b-2:hsa-miR-29b	1q32.2	-0.11	0.02	1.75	0.44	47.16	13.76
hsa-mir-128-2:hsa-miR-128	3p22.3	-0.12	0.00823	0.44	0.66	21.18	30.13
hsa-mir-129-2:hsa-miR-129-5p	11p11.2	-0.13	0.00491	1.09	0	20.52	30.57
hsa-mir-219-2:hsa-miR-219-5p	9q34.11	-0.15	0.00111	0.44	0	11.57	58.3
