# Supplementary material for: Integrated Analyses of microRNAs Demonstrate Their Widespread Influence on Gene Expression in High-Grade Serous Ovarian Carcinoma
Source: PLoS One. 2012 Mar 29;7(3):e34546. doi: 10.1371/journal.pone.0034546 (PMC3315571; doi:10.1371/journal.pone.0034546)
Supplement: Dataset S3 — miR:mRNA pairs correlated with patient outcome. (XLSX) [file pone.0034546.s003.xlsx]

## Sheet: miR_worse_gene_better_M
miRNA accession	miRNA name	Gene ID	Symbol	Title
MIMAT0005458	hsa-miR-1224-5p	10099	TSPAN3	tetraspanin 3
MIMAT0005458	hsa-miR-1224-5p	10228	STX6	syntaxin 6
MIMAT0005458	hsa-miR-1224-5p	10279	PRSS16	protease, serine, 16 (thymus)
MIMAT0005458	hsa-miR-1224-5p	119	ADD2	adducin 2 (beta)
MIMAT0005458	hsa-miR-1224-5p	2079	ERH	enhancer of rudimentary homolog (Drosophila)
MIMAT0005458	hsa-miR-1224-5p	220074	LRTOMT	leucine rich repeat containing 51
MIMAT0005458	hsa-miR-1224-5p	22868	FASTKD2	FAST kinase domains 2
MIMAT0005458	hsa-miR-1224-5p	23493	HEY2	hairy/enhancer-of-split related with YRPW motif 2
MIMAT0005458	hsa-miR-1224-5p	23506	KIAA0240	KIAA0240
MIMAT0005458	hsa-miR-1224-5p	23657	SLC7A11	solute carrier family 7, (cationic amino acid transporter, y+ system) member 11
MIMAT0005458	hsa-miR-1224-5p	2571	GAD1	glutamate decarboxylase 1 (brain, 67kDa)
MIMAT0005458	hsa-miR-1224-5p	27112	FAM155B	family with sequence similarity 155, member B
MIMAT0005458	hsa-miR-1224-5p	3992	FADS1	fatty acid desaturase 1
MIMAT0005458	hsa-miR-1224-5p	4150	MAZ	MYC-associated zinc finger protein (purine-binding transcription factor)
MIMAT0005458	hsa-miR-1224-5p	4901	NRL	neural retina leucine zipper
MIMAT0005458	hsa-miR-1224-5p	5045	FURIN	furin (paired basic amino acid cleaving enzyme)
MIMAT0005458	hsa-miR-1224-5p	51352	WIT1	Wilms tumor upstream neighbor 1
MIMAT0005458	hsa-miR-1224-5p	51631	LUC7L2	LUC7-like 2 (S. cerevisiae)
MIMAT0005458	hsa-miR-1224-5p	54941	RNF125	ring finger protein 125
MIMAT0005458	hsa-miR-1224-5p	5780	PTPN9	protein tyrosine phosphatase, non-receptor type 9
MIMAT0005458	hsa-miR-1224-5p	58473	PLEKHB1	pleckstrin homology domain containing, family B (evectins) member 1
MIMAT0005458	hsa-miR-1224-5p	586	BCAT1	branched chain aminotransferase 1, cytosolic
MIMAT0005458	hsa-miR-1224-5p	64755	C16orf58	chromosome 16 open reading frame 58
MIMAT0005458	hsa-miR-1224-5p	659	BMPR2	bone morphogenetic protein receptor, type II (serine/threonine kinase)
MIMAT0005458	hsa-miR-1224-5p	79696	FAM164C	chromosome 14 open reading frame 140
MIMAT0005458	hsa-miR-1224-5p	7976	FZD3	frizzled homolog 3 (Drosophila)
MIMAT0005458	hsa-miR-1224-5p	80344	DCAF11	WD repeat domain 23
MIMAT0005458	hsa-miR-1224-5p	8450	CUL4B	cullin 4B
MIMAT0005458	hsa-miR-1224-5p	9229	DLGAP1	discs, large (Drosophila) homolog-associated protein 1
MIMAT0005458	hsa-miR-1224-5p	9949	AMMECR1	Alport syndrome, mental retardation, midface hypoplasia and elliptocytosis chromosomal region, gene 1
MIMAT0005572	hsa-miR-1225-5p	10084	PQBP1	polyglutamine binding protein 1
MIMAT0005572	hsa-miR-1225-5p	10099	TSPAN3	tetraspanin 3
MIMAT0005572	hsa-miR-1225-5p	10488	CREB3	cAMP responsive element binding protein 3
MIMAT0005572	hsa-miR-1225-5p	1057	CELP	carboxyl ester lipase pseudogene
MIMAT0005572	hsa-miR-1225-5p	10847	SRCAP	Snf2-related CREBBP activator protein
MIMAT0005572	hsa-miR-1225-5p	1465	CSRP1	cysteine and glycine-rich protein 1
MIMAT0005572	hsa-miR-1225-5p	1848	DUSP6	dual specificity phosphatase 6
MIMAT0005572	hsa-miR-1225-5p	23621	BACE1	beta-site APP-cleaving enzyme 1
MIMAT0005572	hsa-miR-1225-5p	26000	TBC1D10B	TBC1 domain family, member 10B
MIMAT0005572	hsa-miR-1225-5p	4150	MAZ	MYC-associated zinc finger protein (purine-binding transcription factor)
MIMAT0005572	hsa-miR-1225-5p	51176	LEF1	lymphoid enhancer-binding factor 1
MIMAT0005572	hsa-miR-1225-5p	54941	RNF125	ring finger protein 125
MIMAT0005572	hsa-miR-1225-5p	56255	TMX4	thioredoxin domain containing 13
MIMAT0005572	hsa-miR-1225-5p	56901	NDUFA4L2	NADH dehydrogenase (ubiquinone) 1 alpha subcomplex, 4-like 2
MIMAT0005572	hsa-miR-1225-5p	58473	PLEKHB1	pleckstrin homology domain containing, family B (evectins) member 1
MIMAT0005572	hsa-miR-1225-5p	6526	SLC5A3	solute carrier family 5 (inositol transporters), member 3
MIMAT0005572	hsa-miR-1225-5p	6909	TBX2	T-box 2
MIMAT0005572	hsa-miR-1225-5p	6954	TCP11	t-complex 11 homolog (mouse)
MIMAT0005572	hsa-miR-1225-5p	79899	PRR5L	protor-2
MIMAT0005572	hsa-miR-1225-5p	80195	C10orf57	chromosome 10 open reading frame 57
MIMAT0005572	hsa-miR-1225-5p	81552	VOPP1	EGFR-coamplified and overexpressed protein
MIMAT0005572	hsa-miR-1225-5p	9181	ARHGEF2	rho/rac guanine nucleotide exchange factor (GEF) 2
MIMAT0005572	hsa-miR-1225-5p	9203	ZMYM3	zinc finger, MYM-type 3
MIMAT0003291	hsa-miR-622	1004	CDH6	cadherin 6, type 2, K-cadherin (fetal kidney)
MIMAT0003291	hsa-miR-622	10228	STX6	syntaxin 6
MIMAT0003291	hsa-miR-622	103910	MYL12B	myosin regulatory light chain MRLC2
MIMAT0003291	hsa-miR-622	11040	PIM2	pim-2 oncogene
MIMAT0003291	hsa-miR-622	220074	LRTOMT	leucine rich repeat containing 51
MIMAT0003291	hsa-miR-622	23093	TTLL5	tubulin tyrosine ligase-like family, member 5
MIMAT0003291	hsa-miR-622	23193	GANAB	glucosidase, alpha; neutral AB
MIMAT0003291	hsa-miR-622	23253	ANKRD12	ankyrin repeat domain 12
MIMAT0003291	hsa-miR-622	23363	OBSL1	obscurin-like 1
MIMAT0003291	hsa-miR-622	23506	KIAA0240	KIAA0240
MIMAT0003291	hsa-miR-622	2530	FUT8	fucosyltransferase 8 (alpha (1,6) fucosyltransferase)
MIMAT0003291	hsa-miR-622	25859	PART1	prostate androgen-regulated transcript 1
MIMAT0003291	hsa-miR-622	26000	TBC1D10B	TBC1 domain family, member 10B
MIMAT0003291	hsa-miR-622	27112	FAM155B	family with sequence similarity 155, member B
MIMAT0003291	hsa-miR-622	3575	IL7R	interleukin 7 receptor
MIMAT0003291	hsa-miR-622	3662	IRF4	interferon regulatory factor 4
MIMAT0003291	hsa-miR-622	4211	MEIS1	Meis homeobox 1
MIMAT0003291	hsa-miR-622	4664	NAB1	NGFI-A binding protein 1 (EGR1 binding protein 1)
MIMAT0003291	hsa-miR-622	51176	LEF1	lymphoid enhancer-binding factor 1
MIMAT0003291	hsa-miR-622	57157	PHTF2	putative homeodomain transcription factor 2
MIMAT0003291	hsa-miR-622	5771	PTPN2	protein tyrosine phosphatase, non-receptor type 2
MIMAT0003291	hsa-miR-622	586	BCAT1	branched chain aminotransferase 1, cytosolic
MIMAT0003291	hsa-miR-622	5987	TRIM27	tripartite motif-containing 27
MIMAT0003291	hsa-miR-622	60685	ZFAND3	zinc finger, AN1-type domain 3
MIMAT0003291	hsa-miR-622	636	BICD1	bicaudal D homolog 1 (Drosophila)
MIMAT0003291	hsa-miR-622	6504	SLAMF1	signaling lymphocytic activation molecule family member 1
MIMAT0003291	hsa-miR-622	6526	SLC5A3	solute carrier family 5 (inositol transporters), member 3
MIMAT0003291	hsa-miR-622	710	SERPING1	serpin peptidase inhibitor, clade G (C1 inhibitor), member 1, (angioedema, hereditary)
MIMAT0003291	hsa-miR-622	7102	TSPAN7	tetraspanin 7
MIMAT0003291	hsa-miR-622	7490	WT1	Wilms tumor 1
MIMAT0003291	hsa-miR-622	7541	ZFP161	zinc finger protein 161 homolog (mouse)
MIMAT0003291	hsa-miR-622	79696	FAM164C	chromosome 14 open reading frame 140
MIMAT0003291	hsa-miR-622	80129	C6orf97	chromosome 6 open reading frame 97
MIMAT0003291	hsa-miR-622	80742	PRR3	proline rich 3
MIMAT0003291	hsa-miR-622	835	CASP2	caspase 2, apoptosis-related cysteine peptidase (neural precursor cell expressed, developmentally down-regulated 2)
MIMAT0003291	hsa-miR-622	8353	HIST1H3E	histone cluster 1, H3e
MIMAT0003291	hsa-miR-622	8479	HIRIP3	HIRA interacting protein 3
MIMAT0003291	hsa-miR-622	8720	MBTPS1	membrane-bound transcription factor peptidase, site 1
MIMAT0003291	hsa-miR-622	957	ENTPD5	ectonucleoside triphosphate diphosphohydrolase 5
MIMAT0003291	hsa-miR-622	9949	AMMECR1	Alport syndrome, mental retardation, midface hypoplasia and elliptocytosis chromosomal region, gene 1
MIMAT0000510	hsa-miR-320a	10099	TSPAN3	tetraspanin 3
MIMAT0000510	hsa-miR-320a	10252	SPRY1	sprouty homolog 1, antagonist of FGF signaling (Drosophila)
MIMAT0000510	hsa-miR-320a	10313	RTN3	reticulon 3
MIMAT0000510	hsa-miR-320a	10385	BTN2A2	butyrophilin, subfamily 2, member A2
MIMAT0000510	hsa-miR-320a	103910	MYL12B	myosin regulatory light chain MRLC2
MIMAT0000510	hsa-miR-320a	10554	AGPAT1	1-acylglycerol-3-phosphate O-acyltransferase 1 (lysophosphatidic acid acyltransferase, alpha)
MIMAT0000510	hsa-miR-320a	10863	ADAM28	ADAM metallopeptidase domain 28
MIMAT0000510	hsa-miR-320a	10923	SUB1	SUB1 homolog (S. cerevisiae)
MIMAT0000510	hsa-miR-320a	140460	ASB7	ankyrin repeat and SOCS box-containing 7
MIMAT0000510	hsa-miR-320a	1910	EDNRB	endothelin receptor type B
MIMAT0000510	hsa-miR-320a	2002	ELK1	ELK1, member of ETS oncogene family
MIMAT0000510	hsa-miR-320a	22868	FASTKD2	FAST kinase domains 2
MIMAT0000510	hsa-miR-320a	23253	ANKRD12	ankyrin repeat domain 12
MIMAT0000510	hsa-miR-320a	23363	OBSL1	obscurin-like 1
MIMAT0000510	hsa-miR-320a	23493	HEY2	hairy/enhancer-of-split related with YRPW motif 2
MIMAT0000510	hsa-miR-320a	23506	KIAA0240	KIAA0240
MIMAT0000510	hsa-miR-320a	2356	FPGS	folylpolyglutamate synthase
MIMAT0000510	hsa-miR-320a	23621	BACE1	beta-site APP-cleaving enzyme 1
MIMAT0000510	hsa-miR-320a	23657	SLC7A11	solute carrier family 7, (cationic amino acid transporter, y+ system) member 11
MIMAT0000510	hsa-miR-320a	24147	FJX1	four jointed box 1 (Drosophila)
MIMAT0000510	hsa-miR-320a	253980	KCTD13	potassium channel tetramerisation domain containing 13
MIMAT0000510	hsa-miR-320a	25822	DNAJB5	DnaJ (Hsp40) homolog, subfamily B, member 5
MIMAT0000510	hsa-miR-320a	25859	PART1	prostate androgen-regulated transcript 1
MIMAT0000510	hsa-miR-320a	27030	MLH3	mutL homolog 3 (E. coli)
MIMAT0000510	hsa-miR-320a	27112	FAM155B	family with sequence similarity 155, member B
MIMAT0000510	hsa-miR-320a	28316	CDH20	cadherin 20, type 2
MIMAT0000510	hsa-miR-320a	29851	ICOS	inducible T-cell co-stimulator
MIMAT0000510	hsa-miR-320a	3141	HLCS	holocarboxylase synthetase (biotin-(proprionyl-Coenzyme A-carboxylase (ATP-hydrolysing)) ligase)
MIMAT0000510	hsa-miR-320a	3149	HMGB3	high-mobility group box 3
MIMAT0000510	hsa-miR-320a	3183	HNRNPC	heterogeneous nuclear ribonucleoprotein C (C1/C2)
MIMAT0000510	hsa-miR-320a	4283	CXCL9	chemokine (C-X-C motif) ligand 9
MIMAT0000510	hsa-miR-320a	4664	NAB1	NGFI-A binding protein 1 (EGR1 binding protein 1)
MIMAT0000510	hsa-miR-320a	4841	NONO	non-POU domain containing, octamer-binding
MIMAT0000510	hsa-miR-320a	5058	PAK1	p21/Cdc42/Rac1-activated kinase 1 (STE20 homolog, yeast)
MIMAT0000510	hsa-miR-320a	51439	FAM8A1	family with sequence similarity 8, member A1
MIMAT0000510	hsa-miR-320a	51631	LUC7L2	LUC7-like 2 (S. cerevisiae)
MIMAT0000510	hsa-miR-320a	51773	RSF1	remodeling and spacing factor 1
MIMAT0000510	hsa-miR-320a	5252	PHF1	PHD finger protein 1
MIMAT0000510	hsa-miR-320a	54880	BCOR	BCL6 co-repressor
MIMAT0000510	hsa-miR-320a	55686	MREG	melanoregulin
MIMAT0000510	hsa-miR-320a	55791	C1orf103	chromosome 1 open reading frame 103
MIMAT0000510	hsa-miR-320a	56946	C11orf30	chromosome 11 open reading frame 30
MIMAT0000510	hsa-miR-320a	586	BCAT1	branched chain aminotransferase 1, cytosolic
MIMAT0000510	hsa-miR-320a	5898	RALA	v-ral simian leukemia viral oncogene homolog A (ras related)
MIMAT0000510	hsa-miR-320a	6389	SDHA	succinate dehydrogenase complex, subunit A, flavoprotein (Fp)
MIMAT0000510	hsa-miR-320a	64083	GOLPH3	golgi phosphoprotein 3 (coat-protein)
MIMAT0000510	hsa-miR-320a	64755	C16orf58	chromosome 16 open reading frame 58
MIMAT0000510	hsa-miR-320a	6504	SLAMF1	signaling lymphocytic activation molecule family member 1
MIMAT0000510	hsa-miR-320a	6526	SLC5A3	solute carrier family 5 (inositol transporters), member 3
MIMAT0000510	hsa-miR-320a	710	SERPING1	serpin peptidase inhibitor, clade G (C1 inhibitor), member 1, (angioedema, hereditary)
MIMAT0000510	hsa-miR-320a	7284	TUFM	Tu translation elongation factor, mitochondrial
MIMAT0000510	hsa-miR-320a	7541	ZFP161	zinc finger protein 161 homolog (mouse)
MIMAT0000510	hsa-miR-320a	7976	FZD3	frizzled homolog 3 (Drosophila)
MIMAT0000510	hsa-miR-320a	7991	TUSC3	tumor suppressor candidate 3
MIMAT0000510	hsa-miR-320a	80195	C10orf57	chromosome 10 open reading frame 57
MIMAT0000510	hsa-miR-320a	80344	DCAF11	WD repeat domain 23
MIMAT0000510	hsa-miR-320a	80742	PRR3	proline rich 3
MIMAT0000510	hsa-miR-320a	8805	TRIM24	tripartite motif-containing 24
MIMAT0000510	hsa-miR-320a	9949	AMMECR1	Alport syndrome, mental retardation, midface hypoplasia and elliptocytosis chromosomal region, gene 1
MIMAT0003880	hsa-miR-671-5p	10152	ABI2	abl interactor 2
MIMAT0003880	hsa-miR-671-5p	10279	PRSS16	protease, serine, 16 (thymus)
MIMAT0003880	hsa-miR-671-5p	10313	RTN3	reticulon 3
MIMAT0003880	hsa-miR-671-5p	10554	AGPAT1	1-acylglycerol-3-phosphate O-acyltransferase 1 (lysophosphatidic acid acyltransferase, alpha)
MIMAT0003880	hsa-miR-671-5p	1057	CELP	carboxyl ester lipase pseudogene
MIMAT0003880	hsa-miR-671-5p	10847	SRCAP	Snf2-related CREBBP activator protein
MIMAT0003880	hsa-miR-671-5p	10972	TMED10	transmembrane emp24-like trafficking protein 10 (yeast)
MIMAT0003880	hsa-miR-671-5p	11040	PIM2	pim-2 oncogene
MIMAT0003880	hsa-miR-671-5p	119	ADD2	adducin 2 (beta)
MIMAT0003880	hsa-miR-671-5p	1211	CLTA	clathrin, light chain (Lca)
MIMAT0003880	hsa-miR-671-5p	2119	ETV5	ets variant gene 5 (ets-related molecule)
MIMAT0003880	hsa-miR-671-5p	22868	FASTKD2	FAST kinase domains 2
MIMAT0003880	hsa-miR-671-5p	2302	FOXJ1	forkhead box J1
MIMAT0003880	hsa-miR-671-5p	23621	BACE1	beta-site APP-cleaving enzyme 1
MIMAT0003880	hsa-miR-671-5p	25822	DNAJB5	DnaJ (Hsp40) homolog, subfamily B, member 5
MIMAT0003880	hsa-miR-671-5p	26000	TBC1D10B	TBC1 domain family, member 10B
MIMAT0003880	hsa-miR-671-5p	29851	ICOS	inducible T-cell co-stimulator
MIMAT0003880	hsa-miR-671-5p	29901	SAC3D1	SAC3 domain containing 1
MIMAT0003880	hsa-miR-671-5p	3109	HLA-DMB	major histocompatibility complex, class II, DM beta
MIMAT0003880	hsa-miR-671-5p	3222	HOXC5	homeobox C5
MIMAT0003880	hsa-miR-671-5p	3662	IRF4	interferon regulatory factor 4
MIMAT0003880	hsa-miR-671-5p	3679	ITGA7	integrin, alpha 7
MIMAT0003880	hsa-miR-671-5p	3992	FADS1	fatty acid desaturase 1
MIMAT0003880	hsa-miR-671-5p	4283	CXCL9	chemokine (C-X-C motif) ligand 9
MIMAT0003880	hsa-miR-671-5p	5045	FURIN	furin (paired basic amino acid cleaving enzyme)
MIMAT0003880	hsa-miR-671-5p	51704	GPRC5B	G protein-coupled receptor, family C, group 5, member B
MIMAT0003880	hsa-miR-671-5p	55623	THUMPD1	THUMP domain containing 1
MIMAT0003880	hsa-miR-671-5p	57823	SLAMF7	SLAM family member 7
MIMAT0003880	hsa-miR-671-5p	60685	ZFAND3	zinc finger, AN1-type domain 3
MIMAT0003880	hsa-miR-671-5p	6504	SLAMF1	signaling lymphocytic activation molecule family member 1
MIMAT0003880	hsa-miR-671-5p	6742	SSBP1	single-stranded DNA binding protein 1
MIMAT0003880	hsa-miR-671-5p	7102	TSPAN7	tetraspanin 7
MIMAT0003880	hsa-miR-671-5p	79412	KREMEN2	kringle containing transmembrane protein 2
MIMAT0003880	hsa-miR-671-5p	7976	FZD3	frizzled homolog 3 (Drosophila)
MIMAT0003880	hsa-miR-671-5p	79899	PRR5L	protor-2
MIMAT0003880	hsa-miR-671-5p	80195	C10orf57	chromosome 10 open reading frame 57
MIMAT0003880	hsa-miR-671-5p	80344	DCAF11	WD repeat domain 23
MIMAT0003880	hsa-miR-671-5p	80742	PRR3	proline rich 3
MIMAT0003880	hsa-miR-671-5p	81552	VOPP1	EGFR-coamplified and overexpressed protein
MIMAT0003880	hsa-miR-671-5p	84193	SETD3	SET domain containing 3
MIMAT0003880	hsa-miR-671-5p	9181	ARHGEF2	rho/rac guanine nucleotide exchange factor (GEF) 2
MIMAT0003880	hsa-miR-671-5p	923	CD6	CD6 molecule
MIMAT0003880	hsa-miR-671-5p	9949	AMMECR1	Alport syndrome, mental retardation, midface hypoplasia and elliptocytosis chromosomal region, gene 1
MIMAT0003945	hsa-miR-765	10152	ABI2	abl interactor 2
MIMAT0003945	hsa-miR-765	10228	STX6	syntaxin 6
MIMAT0003945	hsa-miR-765	10279	PRSS16	protease, serine, 16 (thymus)
MIMAT0003945	hsa-miR-765	10554	AGPAT1	1-acylglycerol-3-phosphate O-acyltransferase 1 (lysophosphatidic acid acyltransferase, alpha)
MIMAT0003945	hsa-miR-765	10847	SRCAP	Snf2-related CREBBP activator protein
MIMAT0003945	hsa-miR-765	10972	TMED10	transmembrane emp24-like trafficking protein 10 (yeast)
MIMAT0003945	hsa-miR-765	11040	PIM2	pim-2 oncogene
MIMAT0003945	hsa-miR-765	11226	GALNT6	UDP-N-acetyl-alpha-D-galactosamine:polypeptide N-acetylgalactosaminyltransferase 6 (GalNAc-T6)
MIMAT0003945	hsa-miR-765	140883	ZNF280B	zinc finger protein 280B
MIMAT0003945	hsa-miR-765	2002	ELK1	ELK1, member of ETS oncogene family
MIMAT0003945	hsa-miR-765	2079	ERH	enhancer of rudimentary homolog (Drosophila)
MIMAT0003945	hsa-miR-765	2119	ETV5	ets variant gene 5 (ets-related molecule)
MIMAT0003945	hsa-miR-765	220074	LRTOMT	leucine rich repeat containing 51
MIMAT0003945	hsa-miR-765	22868	FASTKD2	FAST kinase domains 2
MIMAT0003945	hsa-miR-765	23193	GANAB	glucosidase, alpha; neutral AB
MIMAT0003945	hsa-miR-765	23468	CBX5	chromobox homolog 5 (HP1 alpha homolog, Drosophila)
MIMAT0003945	hsa-miR-765	23484	LEPROTL1	leptin receptor overlapping transcript-like 1
MIMAT0003945	hsa-miR-765	2356	FPGS	folylpolyglutamate synthase
MIMAT0003945	hsa-miR-765	23657	SLC7A11	solute carrier family 7, (cationic amino acid transporter, y+ system) member 11
MIMAT0003945	hsa-miR-765	253980	KCTD13	potassium channel tetramerisation domain containing 13
MIMAT0003945	hsa-miR-765	25822	DNAJB5	DnaJ (Hsp40) homolog, subfamily B, member 5
MIMAT0003945	hsa-miR-765	25836	NIPBL	Nipped-B homolog (Drosophila)
MIMAT0003945	hsa-miR-765	27112	FAM155B	family with sequence similarity 155, member B
MIMAT0003945	hsa-miR-765	2734	GLG1	golgi apparatus protein 1
MIMAT0003945	hsa-miR-765	3141	HLCS	holocarboxylase synthetase (biotin-(proprionyl-Coenzyme A-carboxylase (ATP-hydrolysing)) ligase)
MIMAT0003945	hsa-miR-765	3400	ID4	inhibitor of DNA binding 4, dominant negative helix-loop-helix protein
MIMAT0003945	hsa-miR-765	363	AQP6	aquaporin 6, kidney specific
MIMAT0003945	hsa-miR-765	3679	ITGA7	integrin, alpha 7
MIMAT0003945	hsa-miR-765	4068	SH2D1A	SH2 domain protein 1A, Duncan's disease (lymphoproliferative syndrome)
MIMAT0003945	hsa-miR-765	4150	MAZ	MYC-associated zinc finger protein (purine-binding transcription factor)
MIMAT0003945	hsa-miR-765	4283	CXCL9	chemokine (C-X-C motif) ligand 9
MIMAT0003945	hsa-miR-765	4855	NOTCH4	Notch homolog 4 (Drosophila)
MIMAT0003945	hsa-miR-765	5045	FURIN	furin (paired basic amino acid cleaving enzyme)
MIMAT0003945	hsa-miR-765	5058	PAK1	p21/Cdc42/Rac1-activated kinase 1 (STE20 homolog, yeast)
MIMAT0003945	hsa-miR-765	51094	ADIPOR1	adiponectin receptor 1
MIMAT0003945	hsa-miR-765	5261	PHKG2	phosphorylase kinase, gamma 2 (testis)
MIMAT0003945	hsa-miR-765	54941	RNF125	ring finger protein 125
MIMAT0003945	hsa-miR-765	5531	PPP4C	protein phosphatase 4 (formerly X), catalytic subunit
MIMAT0003945	hsa-miR-765	55686	MREG	melanoregulin
MIMAT0003945	hsa-miR-765	5578	PRKCA	protein kinase C, alpha
MIMAT0003945	hsa-miR-765	56901	NDUFA4L2	NADH dehydrogenase (ubiquinone) 1 alpha subcomplex, 4-like 2
MIMAT0003945	hsa-miR-765	56946	C11orf30	chromosome 11 open reading frame 30
MIMAT0003945	hsa-miR-765	5780	PTPN9	protein tyrosine phosphatase, non-receptor type 9
MIMAT0003945	hsa-miR-765	58473	PLEKHB1	pleckstrin homology domain containing, family B (evectins) member 1
MIMAT0003945	hsa-miR-765	586	BCAT1	branched chain aminotransferase 1, cytosolic
MIMAT0003945	hsa-miR-765	5987	TRIM27	tripartite motif-containing 27
MIMAT0003945	hsa-miR-765	6257	RXRB	retinoid X receptor, beta
MIMAT0003945	hsa-miR-765	64755	C16orf58	chromosome 16 open reading frame 58
MIMAT0003945	hsa-miR-765	717	C2	complement component 2
MIMAT0003945	hsa-miR-765	7170	TPM3	tropomyosin 3
MIMAT0003945	hsa-miR-765	7341	SUMO1	SMT3 suppressor of mif two 3 homolog 1 (S. cerevisiae)
MIMAT0003945	hsa-miR-765	7490	WT1	Wilms tumor 1
MIMAT0003945	hsa-miR-765	79817	MOBKL2B	MOB1, Mps One Binder kinase activator-like 2B (yeast)
MIMAT0003945	hsa-miR-765	7991	TUSC3	tumor suppressor candidate 3
MIMAT0003945	hsa-miR-765	80194	TMEM134	transmembrane protein 134
MIMAT0003945	hsa-miR-765	80195	C10orf57	chromosome 10 open reading frame 57
MIMAT0003945	hsa-miR-765	80344	DCAF11	WD repeat domain 23
MIMAT0003945	hsa-miR-765	80742	PRR3	proline rich 3
MIMAT0003945	hsa-miR-765	81552	VOPP1	EGFR-coamplified and overexpressed protein
MIMAT0003945	hsa-miR-765	835	CASP2	caspase 2, apoptosis-related cysteine peptidase (neural precursor cell expressed, developmentally down-regulated 2)
MIMAT0003945	hsa-miR-765	841	CASP8	caspase 8, apoptosis-related cysteine peptidase
MIMAT0003945	hsa-miR-765	9181	ARHGEF2	rho/rac guanine nucleotide exchange factor (GEF) 2
MIMAT0003945	hsa-miR-765	9203	ZMYM3	zinc finger, MYM-type 3
MIMAT0003945	hsa-miR-765	9498	SLC4A8	solute carrier family 4, sodium bicarbonate cotransporter, member 8
MIMAT0003945	hsa-miR-765	9640	ZNF592	zinc finger protein 592
MIMAT0003945	hsa-miR-765	9846	GAB2	GRB2-associated binding protein 2
MIMAT0003945	hsa-miR-765	9949	AMMECR1	Alport syndrome, mental retardation, midface hypoplasia and elliptocytosis chromosomal region, gene 1
MIMAT0004761	hsa-miR-483-5p	10554	AGPAT1	1-acylglycerol-3-phosphate O-acyltransferase 1 (lysophosphatidic acid acyltransferase, alpha)
MIMAT0004761	hsa-miR-483-5p	1057	CELP	carboxyl ester lipase pseudogene
MIMAT0004761	hsa-miR-483-5p	10847	SRCAP	Snf2-related CREBBP activator protein
MIMAT0004761	hsa-miR-483-5p	119	ADD2	adducin 2 (beta)
MIMAT0004761	hsa-miR-483-5p	1211	CLTA	clathrin, light chain (Lca)
MIMAT0004761	hsa-miR-483-5p	122704	MRPL52	mitochondrial ribosomal protein L52
MIMAT0004761	hsa-miR-483-5p	2002	ELK1	ELK1, member of ETS oncogene family
MIMAT0004761	hsa-miR-483-5p	23014	FBXO21	F-box protein 21
MIMAT0004761	hsa-miR-483-5p	23057	NMNAT2	nicotinamide nucleotide adenylyltransferase 2
MIMAT0004761	hsa-miR-483-5p	25836	NIPBL	Nipped-B homolog (Drosophila)
MIMAT0004761	hsa-miR-483-5p	26000	TBC1D10B	TBC1 domain family, member 10B
MIMAT0004761	hsa-miR-483-5p	27112	FAM155B	family with sequence similarity 155, member B
MIMAT0004761	hsa-miR-483-5p	29851	ICOS	inducible T-cell co-stimulator
MIMAT0004761	hsa-miR-483-5p	3222	HOXC5	homeobox C5
MIMAT0004761	hsa-miR-483-5p	54960	GEMIN8	gem (nuclear organelle) associated protein 8
MIMAT0004761	hsa-miR-483-5p	56901	NDUFA4L2	NADH dehydrogenase (ubiquinone) 1 alpha subcomplex, 4-like 2
MIMAT0004761	hsa-miR-483-5p	6526	SLC5A3	solute carrier family 5 (inositol transporters), member 3
MIMAT0004761	hsa-miR-483-5p	80742	PRR3	proline rich 3
MIMAT0004761	hsa-miR-483-5p	835	CASP2	caspase 2, apoptosis-related cysteine peptidase (neural precursor cell expressed, developmentally down-regulated 2)
MIMAT0004761	hsa-miR-483-5p	8720	MBTPS1	membrane-bound transcription factor peptidase, site 1
MIMAT0004761	hsa-miR-483-5p	9278	ZBTB22	zinc finger and BTB domain containing 22
MIMAT0004761	hsa-miR-483-5p	9640	ZNF592	zinc finger protein 592
MIMAT0004695	hsa-miR-337-5p	1069	CETN2	centrin, EF-hand protein, 2
MIMAT0004695	hsa-miR-337-5p	1465	CSRP1	cysteine and glycine-rich protein 1
MIMAT0004695	hsa-miR-337-5p	22868	FASTKD2	FAST kinase domains 2
MIMAT0004695	hsa-miR-337-5p	24147	FJX1	four jointed box 1 (Drosophila)
MIMAT0004695	hsa-miR-337-5p	3092	HIP1	huntingtin interacting protein 1
MIMAT0004695	hsa-miR-337-5p	4925	NUCB2	nucleobindin 2
MIMAT0004695	hsa-miR-337-5p	54941	RNF125	ring finger protein 125
MIMAT0004695	hsa-miR-337-5p	56946	C11orf30	chromosome 11 open reading frame 30
MIMAT0004695	hsa-miR-337-5p	586	BCAT1	branched chain aminotransferase 1, cytosolic
MIMAT0004695	hsa-miR-337-5p	5987	TRIM27	tripartite motif-containing 27
MIMAT0004695	hsa-miR-337-5p	64849	SLC13A3	solute carrier family 13 (sodium-dependent dicarboxylate transporter), member 3
MIMAT0004695	hsa-miR-337-5p	7852	CXCR4	chemokine (C-X-C motif) receptor 4
MIMAT0004695	hsa-miR-337-5p	9203	ZMYM3	zinc finger, MYM-type 3
MIMAT0000736	hsa-miR-381	10099	TSPAN3	tetraspanin 3
MIMAT0000736	hsa-miR-381	10152	ABI2	abl interactor 2
MIMAT0000736	hsa-miR-381	103910	MYL12B	myosin regulatory light chain MRLC2
MIMAT0000736	hsa-miR-381	10550	ARL6IP5	ADP-ribosylation-like factor 6 interacting protein 5
MIMAT0000736	hsa-miR-381	10847	SRCAP	Snf2-related CREBBP activator protein
MIMAT0000736	hsa-miR-381	11274	USP18	ubiquitin specific peptidase 18
MIMAT0000736	hsa-miR-381	140460	ASB7	ankyrin repeat and SOCS box-containing 7
MIMAT0000736	hsa-miR-381	23014	FBXO21	F-box protein 21
MIMAT0000736	hsa-miR-381	23193	GANAB	glucosidase, alpha; neutral AB
MIMAT0000736	hsa-miR-381	23253	ANKRD12	ankyrin repeat domain 12
MIMAT0000736	hsa-miR-381	23484	LEPROTL1	leptin receptor overlapping transcript-like 1
MIMAT0000736	hsa-miR-381	23621	BACE1	beta-site APP-cleaving enzyme 1
MIMAT0000736	hsa-miR-381	23657	SLC7A11	solute carrier family 7, (cationic amino acid transporter, y+ system) member 11
MIMAT0000736	hsa-miR-381	2571	GAD1	glutamate decarboxylase 1 (brain, 67kDa)
MIMAT0000736	hsa-miR-381	25836	NIPBL	Nipped-B homolog (Drosophila)
MIMAT0000736	hsa-miR-381	25859	PART1	prostate androgen-regulated transcript 1
MIMAT0000736	hsa-miR-381	26037	SIPA1L1	signal-induced proliferation-associated 1 like 1
MIMAT0000736	hsa-miR-381	26229	B3GAT3	beta-1,3-glucuronyltransferase 3 (glucuronosyltransferase I)
MIMAT0000736	hsa-miR-381	27030	MLH3	mutL homolog 3 (E. coli)
MIMAT0000736	hsa-miR-381	3222	HOXC5	homeobox C5
MIMAT0000736	hsa-miR-381	4211	MEIS1	Meis homeobox 1
MIMAT0000736	hsa-miR-381	4283	CXCL9	chemokine (C-X-C motif) ligand 9
MIMAT0000736	hsa-miR-381	5045	FURIN	furin (paired basic amino acid cleaving enzyme)
MIMAT0000736	hsa-miR-381	51176	LEF1	lymphoid enhancer-binding factor 1
MIMAT0000736	hsa-miR-381	54941	RNF125	ring finger protein 125
MIMAT0000736	hsa-miR-381	55623	THUMPD1	THUMP domain containing 1
MIMAT0000736	hsa-miR-381	55686	MREG	melanoregulin
MIMAT0000736	hsa-miR-381	55791	C1orf103	chromosome 1 open reading frame 103
MIMAT0000736	hsa-miR-381	56946	C11orf30	chromosome 11 open reading frame 30
MIMAT0000736	hsa-miR-381	57157	PHTF2	putative homeodomain transcription factor 2
MIMAT0000736	hsa-miR-381	5771	PTPN2	protein tyrosine phosphatase, non-receptor type 2
MIMAT0000736	hsa-miR-381	586	BCAT1	branched chain aminotransferase 1, cytosolic
MIMAT0000736	hsa-miR-381	5987	TRIM27	tripartite motif-containing 27
MIMAT0000736	hsa-miR-381	60685	ZFAND3	zinc finger, AN1-type domain 3
MIMAT0000736	hsa-miR-381	6526	SLC5A3	solute carrier family 5 (inositol transporters), member 3
MIMAT0000736	hsa-miR-381	659	BMPR2	bone morphogenetic protein receptor, type II (serine/threonine kinase)
MIMAT0000736	hsa-miR-381	6631	SNRPC	small nuclear ribonucleoprotein polypeptide C
MIMAT0000736	hsa-miR-381	7852	CXCR4	chemokine (C-X-C motif) receptor 4
MIMAT0000736	hsa-miR-381	7991	TUSC3	tumor suppressor candidate 3
MIMAT0000736	hsa-miR-381	80742	PRR3	proline rich 3
MIMAT0000736	hsa-miR-381	8450	CUL4B	cullin 4B
MIMAT0000736	hsa-miR-381	8805	TRIM24	tripartite motif-containing 24
MIMAT0000736	hsa-miR-381	9278	ZBTB22	zinc finger and BTB domain containing 22
MIMAT0000736	hsa-miR-381	9640	ZNF592	zinc finger protein 592
MIMAT0000457	hsa-miR-188-5p	10228	STX6	syntaxin 6
MIMAT0000457	hsa-miR-188-5p	10847	SRCAP	Snf2-related CREBBP activator protein
MIMAT0000457	hsa-miR-188-5p	1616	DAXX	death-associated protein 6
MIMAT0000457	hsa-miR-188-5p	2002	ELK1	ELK1, member of ETS oncogene family
MIMAT0000457	hsa-miR-188-5p	23093	TTLL5	tubulin tyrosine ligase-like family, member 5
MIMAT0000457	hsa-miR-188-5p	23193	GANAB	glucosidase, alpha; neutral AB
MIMAT0000457	hsa-miR-188-5p	23253	ANKRD12	ankyrin repeat domain 12
MIMAT0000457	hsa-miR-188-5p	23600	AMACR	alpha-methylacyl-CoA racemase
MIMAT0000457	hsa-miR-188-5p	25822	DNAJB5	DnaJ (Hsp40) homolog, subfamily B, member 5
MIMAT0000457	hsa-miR-188-5p	25836	NIPBL	Nipped-B homolog (Drosophila)
MIMAT0000457	hsa-miR-188-5p	26037	SIPA1L1	signal-induced proliferation-associated 1 like 1
MIMAT0000457	hsa-miR-188-5p	27339	PRPF19	PRP19/PSO4 pre-mRNA processing factor 19 homolog (S. cerevisiae)
MIMAT0000457	hsa-miR-188-5p	3679	ITGA7	integrin, alpha 7
MIMAT0000457	hsa-miR-188-5p	4211	MEIS1	Meis homeobox 1
MIMAT0000457	hsa-miR-188-5p	5252	PHF1	PHD finger protein 1
MIMAT0000457	hsa-miR-188-5p	5450	POU2AF1	POU class 2 associating factor 1
MIMAT0000457	hsa-miR-188-5p	5771	PTPN2	protein tyrosine phosphatase, non-receptor type 2
MIMAT0000457	hsa-miR-188-5p	5780	PTPN9	protein tyrosine phosphatase, non-receptor type 9
MIMAT0000457	hsa-miR-188-5p	64083	GOLPH3	golgi phosphoprotein 3 (coat-protein)
MIMAT0000457	hsa-miR-188-5p	7170	TPM3	tropomyosin 3
MIMAT0000457	hsa-miR-188-5p	7520	XRCC5	X-ray repair complementing defective repair in Chinese hamster cells 5 (double-strand-break rejoining; Ku autoantigen, 80kDa)
MIMAT0000457	hsa-miR-188-5p	8450	CUL4B	cullin 4B
MIMAT0000457	hsa-miR-188-5p	9498	SLC4A8	solute carrier family 4, sodium bicarbonate cotransporter, member 8
MIMAT0000457	hsa-miR-188-5p	9949	AMMECR1	Alport syndrome, mental retardation, midface hypoplasia and elliptocytosis chromosomal region, gene 1
MIMAT0001541	hsa-miR-449a	10228	STX6	syntaxin 6
MIMAT0001541	hsa-miR-449a	10847	SRCAP	Snf2-related CREBBP activator protein
MIMAT0001541	hsa-miR-449a	10972	TMED10	transmembrane emp24-like trafficking protein 10 (yeast)
MIMAT0001541	hsa-miR-449a	119	ADD2	adducin 2 (beta)
MIMAT0001541	hsa-miR-449a	1493	CTLA4	cytotoxic T-lymphocyte-associated protein 4
MIMAT0001541	hsa-miR-449a	1910	EDNRB	endothelin receptor type B
MIMAT0001541	hsa-miR-449a	2119	ETV5	ets variant gene 5 (ets-related molecule)
MIMAT0001541	hsa-miR-449a	23253	ANKRD12	ankyrin repeat domain 12
MIMAT0001541	hsa-miR-449a	23484	LEPROTL1	leptin receptor overlapping transcript-like 1
MIMAT0001541	hsa-miR-449a	2356	FPGS	folylpolyglutamate synthase
MIMAT0001541	hsa-miR-449a	23621	BACE1	beta-site APP-cleaving enzyme 1
MIMAT0001541	hsa-miR-449a	2530	FUT8	fucosyltransferase 8 (alpha (1,6) fucosyltransferase)
MIMAT0001541	hsa-miR-449a	25859	PART1	prostate androgen-regulated transcript 1
MIMAT0001541	hsa-miR-449a	26018	LRIG1	leucine-rich repeats and immunoglobulin-like domains 1
MIMAT0001541	hsa-miR-449a	26229	B3GAT3	beta-1,3-glucuronyltransferase 3 (glucuronosyltransferase I)
MIMAT0001541	hsa-miR-449a	29851	ICOS	inducible T-cell co-stimulator
MIMAT0001541	hsa-miR-449a	3092	HIP1	huntingtin interacting protein 1
MIMAT0001541	hsa-miR-449a	3149	HMGB3	high-mobility group box 3
MIMAT0001541	hsa-miR-449a	4068	SH2D1A	SH2 domain protein 1A, Duncan's disease (lymphoproliferative syndrome)
MIMAT0001541	hsa-miR-449a	4150	MAZ	MYC-associated zinc finger protein (purine-binding transcription factor)
MIMAT0001541	hsa-miR-449a	4211	MEIS1	Meis homeobox 1
MIMAT0001541	hsa-miR-449a	4664	NAB1	NGFI-A binding protein 1 (EGR1 binding protein 1)
MIMAT0001541	hsa-miR-449a	5045	FURIN	furin (paired basic amino acid cleaving enzyme)
MIMAT0001541	hsa-miR-449a	51176	LEF1	lymphoid enhancer-binding factor 1
MIMAT0001541	hsa-miR-449a	51352	WIT1	Wilms tumor upstream neighbor 1
MIMAT0001541	hsa-miR-449a	5428	POLG	polymerase (DNA directed), gamma
MIMAT0001541	hsa-miR-449a	54941	RNF125	ring finger protein 125
MIMAT0001541	hsa-miR-449a	54960	GEMIN8	gem (nuclear organelle) associated protein 8
MIMAT0001541	hsa-miR-449a	5771	PTPN2	protein tyrosine phosphatase, non-receptor type 2
MIMAT0001541	hsa-miR-449a	59353	TMEM35	transmembrane protein 35
MIMAT0001541	hsa-miR-449a	636	BICD1	bicaudal D homolog 1 (Drosophila)
MIMAT0001541	hsa-miR-449a	64755	C16orf58	chromosome 16 open reading frame 58
MIMAT0001541	hsa-miR-449a	6892	TAPBP	TAP binding protein (tapasin)
MIMAT0001541	hsa-miR-449a	7341	SUMO1	SMT3 suppressor of mif two 3 homolog 1 (S. cerevisiae)
MIMAT0001541	hsa-miR-449a	7490	WT1	Wilms tumor 1
MIMAT0001541	hsa-miR-449a	7991	TUSC3	tumor suppressor candidate 3
MIMAT0001541	hsa-miR-449a	835	CASP2	caspase 2, apoptosis-related cysteine peptidase (neural precursor cell expressed, developmentally down-regulated 2)
MIMAT0001541	hsa-miR-449a	9203	ZMYM3	zinc finger, MYM-type 3
MIMAT0001541	hsa-miR-449a	9663	LPIN2	lipin 2
MIMAT0000733	hsa-miR-379	1057	CELP	carboxyl ester lipase pseudogene
MIMAT0000733	hsa-miR-379	2002	ELK1	ELK1, member of ETS oncogene family
MIMAT0000733	hsa-miR-379	220074	LRTOMT	leucine rich repeat containing 51
MIMAT0000733	hsa-miR-379	23093	TTLL5	tubulin tyrosine ligase-like family, member 5
MIMAT0000733	hsa-miR-379	23193	GANAB	glucosidase, alpha; neutral AB
MIMAT0000733	hsa-miR-379	3141	HLCS	holocarboxylase synthetase (biotin-(proprionyl-Coenzyme A-carboxylase (ATP-hydrolysing)) ligase)
MIMAT0000733	hsa-miR-379	3992	FADS1	fatty acid desaturase 1
MIMAT0000733	hsa-miR-379	4651	MYO10	myosin X
MIMAT0000733	hsa-miR-379	5780	PTPN9	protein tyrosine phosphatase, non-receptor type 9
MIMAT0000733	hsa-miR-379	6373	CXCL11	chemokine (C-X-C motif) ligand 11
MIMAT0000733	hsa-miR-379	64083	GOLPH3	golgi phosphoprotein 3 (coat-protein)
MIMAT0000733	hsa-miR-379	6526	SLC5A3	solute carrier family 5 (inositol transporters), member 3
MIMAT0000733	hsa-miR-379	80195	C10orf57	chromosome 10 open reading frame 57
MIMAT0000733	hsa-miR-379	80742	PRR3	proline rich 3
MIMAT0003269	hsa-miR-601	10385	BTN2A2	butyrophilin, subfamily 2, member A2
MIMAT0003269	hsa-miR-601	1057	CELP	carboxyl ester lipase pseudogene
MIMAT0003269	hsa-miR-601	10847	SRCAP	Snf2-related CREBBP activator protein
MIMAT0003269	hsa-miR-601	11226	GALNT6	UDP-N-acetyl-alpha-D-galactosamine:polypeptide N-acetylgalactosaminyltransferase 6 (GalNAc-T6)
MIMAT0003269	hsa-miR-601	140883	ZNF280B	zinc finger protein 280B
MIMAT0003269	hsa-miR-601	23037	PDZD2	PDZ domain containing 2
MIMAT0003269	hsa-miR-601	25859	PART1	prostate androgen-regulated transcript 1
MIMAT0003269	hsa-miR-601	3109	HLA-DMB	major histocompatibility complex, class II, DM beta
MIMAT0003269	hsa-miR-601	5531	PPP4C	protein phosphatase 4 (formerly X), catalytic subunit
MIMAT0003269	hsa-miR-601	5780	PTPN9	protein tyrosine phosphatase, non-receptor type 9
MIMAT0003269	hsa-miR-601	58473	PLEKHB1	pleckstrin homology domain containing, family B (evectins) member 1
MIMAT0003269	hsa-miR-601	5955	RCN2	reticulocalbin 2, EF-hand calcium binding domain
MIMAT0003269	hsa-miR-601	65980	BRD9	bromodomain containing 9
MIMAT0003269	hsa-miR-601	7006	TEC	tec protein tyrosine kinase
MIMAT0003269	hsa-miR-601	7170	TPM3	tropomyosin 3
MIMAT0003269	hsa-miR-601	923	CD6	CD6 molecule
MIMAT0003269	hsa-miR-601	9274	BCL7C	B-cell CLL/lymphoma 7C
MIMAT0003269	hsa-miR-601	952	CD38	CD38 molecule
MIMAT0003269	hsa-miR-601	9870	KIAA0317	KIAA0317
MIMAT0003269	hsa-miR-601	9949	AMMECR1	Alport syndrome, mental retardation, midface hypoplasia and elliptocytosis chromosomal region, gene 1
MIMAT0003886	hsa-miR-769-5p	10761	PLAC1	placenta-specific 1
MIMAT0003886	hsa-miR-769-5p	10847	SRCAP	Snf2-related CREBBP activator protein
MIMAT0003886	hsa-miR-769-5p	11226	GALNT6	UDP-N-acetyl-alpha-D-galactosamine:polypeptide N-acetylgalactosaminyltransferase 6 (GalNAc-T6)
MIMAT0003886	hsa-miR-769-5p	119	ADD2	adducin 2 (beta)
MIMAT0003886	hsa-miR-769-5p	2002	ELK1	ELK1, member of ETS oncogene family
MIMAT0003886	hsa-miR-769-5p	23014	FBXO21	F-box protein 21
MIMAT0003886	hsa-miR-769-5p	23253	ANKRD12	ankyrin repeat domain 12
MIMAT0003886	hsa-miR-769-5p	25859	PART1	prostate androgen-regulated transcript 1
MIMAT0003886	hsa-miR-769-5p	29901	SAC3D1	SAC3 domain containing 1
MIMAT0003886	hsa-miR-769-5p	3109	HLA-DMB	major histocompatibility complex, class II, DM beta
MIMAT0003886	hsa-miR-769-5p	54413	NLGN3	neuroligin 3
MIMAT0003886	hsa-miR-769-5p	55623	THUMPD1	THUMP domain containing 1
MIMAT0003886	hsa-miR-769-5p	56255	TMX4	thioredoxin domain containing 13
MIMAT0003886	hsa-miR-769-5p	586	BCAT1	branched chain aminotransferase 1, cytosolic
MIMAT0003886	hsa-miR-769-5p	5987	TRIM27	tripartite motif-containing 27
MIMAT0003886	hsa-miR-769-5p	6504	SLAMF1	signaling lymphocytic activation molecule family member 1
MIMAT0003886	hsa-miR-769-5p	7629	ZNF76	zinc finger protein 76 (expressed in testis)
MIMAT0003886	hsa-miR-769-5p	79817	MOBKL2B	MOB1, Mps One Binder kinase activator-like 2B (yeast)
MIMAT0003886	hsa-miR-769-5p	80344	DCAF11	WD repeat domain 23
MIMAT0003886	hsa-miR-769-5p	843	CASP10	caspase 10, apoptosis-related cysteine peptidase
MIMAT0003886	hsa-miR-769-5p	9203	ZMYM3	zinc finger, MYM-type 3
MIMAT0003886	hsa-miR-769-5p	952	CD38	CD38 molecule
MIMAT0003221	hsa-miR-557	10923	SUB1	SUB1 homolog (S. cerevisiae)
MIMAT0003221	hsa-miR-557	11165	NUDT3	nudix (nucleoside diphosphate linked moiety X)-type motif 3
MIMAT0003221	hsa-miR-557	140578	CHODL	chondrolectin
MIMAT0003221	hsa-miR-557	2119	ETV5	ets variant gene 5 (ets-related molecule)
MIMAT0003221	hsa-miR-557	22868	FASTKD2	FAST kinase domains 2
MIMAT0003221	hsa-miR-557	23253	ANKRD12	ankyrin repeat domain 12
MIMAT0003221	hsa-miR-557	23484	LEPROTL1	leptin receptor overlapping transcript-like 1
MIMAT0003221	hsa-miR-557	23621	BACE1	beta-site APP-cleaving enzyme 1
MIMAT0003221	hsa-miR-557	25859	PART1	prostate androgen-regulated transcript 1
MIMAT0003221	hsa-miR-557	3109	HLA-DMB	major histocompatibility complex, class II, DM beta
MIMAT0003221	hsa-miR-557	312	ANXA13	annexin A13
MIMAT0003221	hsa-miR-557	4147	MATN2	matrilin 2
MIMAT0003221	hsa-miR-557	4211	MEIS1	Meis homeobox 1
MIMAT0003221	hsa-miR-557	51176	LEF1	lymphoid enhancer-binding factor 1
MIMAT0003221	hsa-miR-557	51631	LUC7L2	LUC7-like 2 (S. cerevisiae)
MIMAT0003221	hsa-miR-557	51704	GPRC5B	G protein-coupled receptor, family C, group 5, member B
MIMAT0003221	hsa-miR-557	57157	PHTF2	putative homeodomain transcription factor 2
MIMAT0003221	hsa-miR-557	5771	PTPN2	protein tyrosine phosphatase, non-receptor type 2
MIMAT0003221	hsa-miR-557	59353	TMEM35	transmembrane protein 35
MIMAT0003221	hsa-miR-557	5987	TRIM27	tripartite motif-containing 27
MIMAT0003221	hsa-miR-557	6526	SLC5A3	solute carrier family 5 (inositol transporters), member 3
MIMAT0003221	hsa-miR-557	659	BMPR2	bone morphogenetic protein receptor, type II (serine/threonine kinase)
MIMAT0003221	hsa-miR-557	80194	TMEM134	transmembrane protein 134
MIMAT0003221	hsa-miR-557	81552	VOPP1	EGFR-coamplified and overexpressed protein
MIMAT0003221	hsa-miR-557	8805	TRIM24	tripartite motif-containing 24
MIMAT0003221	hsa-miR-557	9229	DLGAP1	discs, large (Drosophila) homolog-associated protein 1
MIMAT0000446	hsa-miR-127-3p	1211	CLTA	clathrin, light chain (Lca)
MIMAT0000446	hsa-miR-127-3p	1848	DUSP6	dual specificity phosphatase 6
MIMAT0000446	hsa-miR-127-3p	23057	NMNAT2	nicotinamide nucleotide adenylyltransferase 2
MIMAT0000446	hsa-miR-127-3p	24147	FJX1	four jointed box 1 (Drosophila)
MIMAT0000446	hsa-miR-127-3p	3992	FADS1	fatty acid desaturase 1
MIMAT0000446	hsa-miR-127-3p	6509	SLC1A4	solute carrier family 1 (glutamate/neutral amino acid transporter), member 4
MIMAT0000446	hsa-miR-127-3p	79412	KREMEN2	kringle containing transmembrane protein 2
MIMAT0000448	hsa-miR-136	10152	ABI2	abl interactor 2
MIMAT0000448	hsa-miR-136	10220	GDF11	growth differentiation factor 11
MIMAT0000448	hsa-miR-136	10253	SPRY2	sprouty homolog 2 (Drosophila)
MIMAT0000448	hsa-miR-136	103910	MYL12B	myosin regulatory light chain MRLC2
MIMAT0000448	hsa-miR-136	10847	SRCAP	Snf2-related CREBBP activator protein
MIMAT0000448	hsa-miR-136	10863	ADAM28	ADAM metallopeptidase domain 28
MIMAT0000448	hsa-miR-136	11040	PIM2	pim-2 oncogene
MIMAT0000448	hsa-miR-136	11165	NUDT3	nudix (nucleoside diphosphate linked moiety X)-type motif 3
MIMAT0000448	hsa-miR-136	140578	CHODL	chondrolectin
MIMAT0000448	hsa-miR-136	2002	ELK1	ELK1, member of ETS oncogene family
MIMAT0000448	hsa-miR-136	2119	ETV5	ets variant gene 5 (ets-related molecule)
MIMAT0000448	hsa-miR-136	23014	FBXO21	F-box protein 21
MIMAT0000448	hsa-miR-136	23253	ANKRD12	ankyrin repeat domain 12
MIMAT0000448	hsa-miR-136	23506	KIAA0240	KIAA0240
MIMAT0000448	hsa-miR-136	23621	BACE1	beta-site APP-cleaving enzyme 1
MIMAT0000448	hsa-miR-136	27112	FAM155B	family with sequence similarity 155, member B
MIMAT0000448	hsa-miR-136	27301	APEX2	APEX nuclease (apurinic/apyrimidinic endonuclease) 2
MIMAT0000448	hsa-miR-136	2734	GLG1	golgi apparatus protein 1
MIMAT0000448	hsa-miR-136	3109	HLA-DMB	major histocompatibility complex, class II, DM beta
MIMAT0000448	hsa-miR-136	3141	HLCS	holocarboxylase synthetase (biotin-(proprionyl-Coenzyme A-carboxylase (ATP-hydrolysing)) ligase)
MIMAT0000448	hsa-miR-136	3488	IGFBP5	insulin-like growth factor binding protein 5
MIMAT0000448	hsa-miR-136	3702	ITK	IL2-inducible T-cell kinase
MIMAT0000448	hsa-miR-136	4068	SH2D1A	SH2 domain protein 1A, Duncan's disease (lymphoproliferative syndrome)
MIMAT0000448	hsa-miR-136	4150	MAZ	MYC-associated zinc finger protein (purine-binding transcription factor)
MIMAT0000448	hsa-miR-136	4211	MEIS1	Meis homeobox 1
MIMAT0000448	hsa-miR-136	4841	NONO	non-POU domain containing, octamer-binding
MIMAT0000448	hsa-miR-136	51094	ADIPOR1	adiponectin receptor 1
MIMAT0000448	hsa-miR-136	53347	UBASH3A	ubiquitin associated and SH3 domain containing, A
MIMAT0000448	hsa-miR-136	54960	GEMIN8	gem (nuclear organelle) associated protein 8
MIMAT0000448	hsa-miR-136	55686	MREG	melanoregulin
MIMAT0000448	hsa-miR-136	55778	ZNF839	chromosome 14 open reading frame 131
MIMAT0000448	hsa-miR-136	57823	SLAMF7	SLAM family member 7
MIMAT0000448	hsa-miR-136	586	BCAT1	branched chain aminotransferase 1, cytosolic
MIMAT0000448	hsa-miR-136	6184	RPN1	ribophorin I
MIMAT0000448	hsa-miR-136	64081	PBLD	phenazine biosynthesis-like protein domain containing
MIMAT0000448	hsa-miR-136	6504	SLAMF1	signaling lymphocytic activation molecule family member 1
MIMAT0000448	hsa-miR-136	7490	WT1	Wilms tumor 1
MIMAT0000448	hsa-miR-136	79696	FAM164C	chromosome 14 open reading frame 140
MIMAT0000448	hsa-miR-136	79817	MOBKL2B	MOB1, Mps One Binder kinase activator-like 2B (yeast)
MIMAT0000448	hsa-miR-136	7991	TUSC3	tumor suppressor candidate 3
MIMAT0000448	hsa-miR-136	841	CASP8	caspase 8, apoptosis-related cysteine peptidase
MIMAT0000448	hsa-miR-136	9229	DLGAP1	discs, large (Drosophila) homolog-associated protein 1
MIMAT0000448	hsa-miR-136	9498	SLC4A8	solute carrier family 4, sodium bicarbonate cotransporter, member 8
MIMAT0000448	hsa-miR-136	9640	ZNF592	zinc finger protein 592
MIMAT0002816	hsa-miR-494	10152	ABI2	abl interactor 2
MIMAT0002816	hsa-miR-494	10279	PRSS16	protease, serine, 16 (thymus)
MIMAT0002816	hsa-miR-494	10537	UBD	ubiquitin D
MIMAT0002816	hsa-miR-494	1211	CLTA	clathrin, light chain (Lca)
MIMAT0002816	hsa-miR-494	1493	CTLA4	cytotoxic T-lymphocyte-associated protein 4
MIMAT0002816	hsa-miR-494	1910	EDNRB	endothelin receptor type B
MIMAT0002816	hsa-miR-494	22868	FASTKD2	FAST kinase domains 2
MIMAT0002816	hsa-miR-494	23057	NMNAT2	nicotinamide nucleotide adenylyltransferase 2
MIMAT0002816	hsa-miR-494	23484	LEPROTL1	leptin receptor overlapping transcript-like 1
MIMAT0002816	hsa-miR-494	23657	SLC7A11	solute carrier family 7, (cationic amino acid transporter, y+ system) member 11
MIMAT0002816	hsa-miR-494	2530	FUT8	fucosyltransferase 8 (alpha (1,6) fucosyltransferase)
MIMAT0002816	hsa-miR-494	2571	GAD1	glutamate decarboxylase 1 (brain, 67kDa)
MIMAT0002816	hsa-miR-494	3149	HMGB3	high-mobility group box 3
MIMAT0002816	hsa-miR-494	4664	NAB1	NGFI-A binding protein 1 (EGR1 binding protein 1)
MIMAT0002816	hsa-miR-494	4718	NDUFC2	NADH dehydrogenase (ubiquinone) 1, subcomplex unknown, 2, 14.5kDa
MIMAT0002816	hsa-miR-494	5058	PAK1	p21/Cdc42/Rac1-activated kinase 1 (STE20 homolog, yeast)
MIMAT0002816	hsa-miR-494	51078	THAP4	THAP domain containing 4
MIMAT0002816	hsa-miR-494	51663	ZFR	zinc finger RNA binding protein
MIMAT0002816	hsa-miR-494	54880	BCOR	BCL6 co-repressor
MIMAT0002816	hsa-miR-494	54941	RNF125	ring finger protein 125
MIMAT0002816	hsa-miR-494	54960	GEMIN8	gem (nuclear organelle) associated protein 8
MIMAT0002816	hsa-miR-494	56255	TMX4	thioredoxin domain containing 13
MIMAT0002816	hsa-miR-494	56270	WDR45L	WDR45-like
MIMAT0002816	hsa-miR-494	56946	C11orf30	chromosome 11 open reading frame 30
MIMAT0002816	hsa-miR-494	5771	PTPN2	protein tyrosine phosphatase, non-receptor type 2
MIMAT0002816	hsa-miR-494	6504	SLAMF1	signaling lymphocytic activation molecule family member 1
MIMAT0002816	hsa-miR-494	659	BMPR2	bone morphogenetic protein receptor, type II (serine/threonine kinase)
MIMAT0002816	hsa-miR-494	7490	WT1	Wilms tumor 1
MIMAT0002816	hsa-miR-494	780	DDR1	discoidin domain receptor tyrosine kinase 1
MIMAT0002816	hsa-miR-494	7852	CXCR4	chemokine (C-X-C motif) receptor 4
MIMAT0002816	hsa-miR-494	7855	FZD5	frizzled homolog 5 (Drosophila)
MIMAT0002816	hsa-miR-494	835	CASP2	caspase 2, apoptosis-related cysteine peptidase (neural precursor cell expressed, developmentally down-regulated 2)
MIMAT0002816	hsa-miR-494	9203	ZMYM3	zinc finger, MYM-type 3
MIMAT0002816	hsa-miR-494	9229	DLGAP1	discs, large (Drosophila) homolog-associated protein 1
MIMAT0002816	hsa-miR-494	9832	JAKMIP2	janus kinase and microtubule interacting protein 2
MIMAT0002816	hsa-miR-494	9870	KIAA0317	KIAA0317
MIMAT0003299	hsa-miR-630	10228	STX6	syntaxin 6
MIMAT0003299	hsa-miR-630	10252	SPRY1	sprouty homolog 1, antagonist of FGF signaling (Drosophila)
MIMAT0003299	hsa-miR-630	10299	40243	membrane-associated ring finger (C3HC4) 6
MIMAT0003299	hsa-miR-630	10313	RTN3	reticulon 3
MIMAT0003299	hsa-miR-630	10972	TMED10	transmembrane emp24-like trafficking protein 10 (yeast)
MIMAT0003299	hsa-miR-630	23468	CBX5	chromobox homolog 5 (HP1 alpha homolog, Drosophila)
MIMAT0003299	hsa-miR-630	23621	BACE1	beta-site APP-cleaving enzyme 1
MIMAT0003299	hsa-miR-630	2530	FUT8	fucosyltransferase 8 (alpha (1,6) fucosyltransferase)
MIMAT0003299	hsa-miR-630	26229	B3GAT3	beta-1,3-glucuronyltransferase 3 (glucuronosyltransferase I)
MIMAT0003299	hsa-miR-630	3012	HIST1H2AE	histone cluster 1, H2ae
MIMAT0003299	hsa-miR-630	3092	HIP1	huntingtin interacting protein 1
MIMAT0003299	hsa-miR-630	4211	MEIS1	Meis homeobox 1
MIMAT0003299	hsa-miR-630	4664	NAB1	NGFI-A binding protein 1 (EGR1 binding protein 1)
MIMAT0003299	hsa-miR-630	4855	NOTCH4	Notch homolog 4 (Drosophila)
MIMAT0003299	hsa-miR-630	5252	PHF1	PHD finger protein 1
MIMAT0003299	hsa-miR-630	5450	POU2AF1	POU class 2 associating factor 1
MIMAT0003299	hsa-miR-630	54880	BCOR	BCL6 co-repressor
MIMAT0003299	hsa-miR-630	5578	PRKCA	protein kinase C, alpha
MIMAT0003299	hsa-miR-630	56255	TMX4	thioredoxin domain containing 13
MIMAT0003299	hsa-miR-630	57157	PHTF2	putative homeodomain transcription factor 2
MIMAT0003299	hsa-miR-630	64067	NPAS3	neuronal PAS domain protein 3
MIMAT0003299	hsa-miR-630	659	BMPR2	bone morphogenetic protein receptor, type II (serine/threonine kinase)
MIMAT0003299	hsa-miR-630	79817	MOBKL2B	MOB1, Mps One Binder kinase activator-like 2B (yeast)
MIMAT0003299	hsa-miR-630	80742	PRR3	proline rich 3
MIMAT0003299	hsa-miR-630	81552	VOPP1	EGFR-coamplified and overexpressed protein
MIMAT0003299	hsa-miR-630	9498	SLC4A8	solute carrier family 4, sodium bicarbonate cotransporter, member 8
MIMAT0003299	hsa-miR-630	9949	AMMECR1	Alport syndrome, mental retardation, midface hypoplasia and elliptocytosis chromosomal region, gene 1
MIMAT0000720	hsa-miR-376c	10252	SPRY1	sprouty homolog 1, antagonist of FGF signaling (Drosophila)
MIMAT0000720	hsa-miR-376c	10537	UBD	ubiquitin D
MIMAT0000720	hsa-miR-376c	10554	AGPAT1	1-acylglycerol-3-phosphate O-acyltransferase 1 (lysophosphatidic acid acyltransferase, alpha)
MIMAT0000720	hsa-miR-376c	10675	CSPG5	chondroitin sulfate proteoglycan 5 (neuroglycan C)
MIMAT0000720	hsa-miR-376c	1848	DUSP6	dual specificity phosphatase 6
MIMAT0000720	hsa-miR-376c	2119	ETV5	ets variant gene 5 (ets-related molecule)
MIMAT0000720	hsa-miR-376c	23484	LEPROTL1	leptin receptor overlapping transcript-like 1
MIMAT0000720	hsa-miR-376c	23657	SLC7A11	solute carrier family 7, (cationic amino acid transporter, y+ system) member 11
MIMAT0000720	hsa-miR-376c	26018	LRIG1	leucine-rich repeats and immunoglobulin-like domains 1
MIMAT0000720	hsa-miR-376c	29851	ICOS	inducible T-cell co-stimulator
MIMAT0000720	hsa-miR-376c	312	ANXA13	annexin A13
MIMAT0000720	hsa-miR-376c	3141	HLCS	holocarboxylase synthetase (biotin-(proprionyl-Coenzyme A-carboxylase (ATP-hydrolysing)) ligase)
MIMAT0000720	hsa-miR-376c	3992	FADS1	fatty acid desaturase 1
MIMAT0000720	hsa-miR-376c	4664	NAB1	NGFI-A binding protein 1 (EGR1 binding protein 1)
MIMAT0000720	hsa-miR-376c	51631	LUC7L2	LUC7-like 2 (S. cerevisiae)
MIMAT0000720	hsa-miR-376c	5428	POLG	polymerase (DNA directed), gamma
MIMAT0000720	hsa-miR-376c	56946	C11orf30	chromosome 11 open reading frame 30
MIMAT0000720	hsa-miR-376c	5771	PTPN2	protein tyrosine phosphatase, non-receptor type 2
MIMAT0000720	hsa-miR-376c	64083	GOLPH3	golgi phosphoprotein 3 (coat-protein)
MIMAT0000720	hsa-miR-376c	659	BMPR2	bone morphogenetic protein receptor, type II (serine/threonine kinase)
MIMAT0000720	hsa-miR-376c	7006	TEC	tec protein tyrosine kinase
MIMAT0000720	hsa-miR-376c	7170	TPM3	tropomyosin 3
MIMAT0000720	hsa-miR-376c	7541	ZFP161	zinc finger protein 161 homolog (mouse)
MIMAT0000720	hsa-miR-376c	80194	TMEM134	transmembrane protein 134
MIMAT0000720	hsa-miR-376c	843	CASP10	caspase 10, apoptosis-related cysteine peptidase
MIMAT0000720	hsa-miR-376c	9498	SLC4A8	solute carrier family 4, sodium bicarbonate cotransporter, member 8
MIMAT0000720	hsa-miR-376c	9601	PDIA4	protein disulfide isomerase family A, member 4
MIMAT0004973	hsa-miR-923	10279	PRSS16	protease, serine, 16 (thymus)
MIMAT0004973	hsa-miR-923	10519	CIB1	calcium and integrin binding 1 (calmyrin)
MIMAT0004973	hsa-miR-923	10554	AGPAT1	1-acylglycerol-3-phosphate O-acyltransferase 1 (lysophosphatidic acid acyltransferase, alpha)
MIMAT0004973	hsa-miR-923	1057	CELP	carboxyl ester lipase pseudogene
MIMAT0004973	hsa-miR-923	3111	HLA-DOA	major histocompatibility complex, class II, DO alpha
MIMAT0004973	hsa-miR-923	5780	PTPN9	protein tyrosine phosphatase, non-receptor type 9
MIMAT0004973	hsa-miR-923	60685	ZFAND3	zinc finger, AN1-type domain 3
MIMAT0004973	hsa-miR-923	64083	GOLPH3	golgi phosphoprotein 3 (coat-protein)
MIMAT0004973	hsa-miR-923	841	CASP8	caspase 8, apoptosis-related cysteine peptidase
MIMAT0004602	hsa-miR-125a-3p	10313	RTN3	reticulon 3
MIMAT0004602	hsa-miR-125a-3p	1057	CELP	carboxyl ester lipase pseudogene
MIMAT0004602	hsa-miR-125a-3p	10847	SRCAP	Snf2-related CREBBP activator protein
MIMAT0004602	hsa-miR-125a-3p	11040	PIM2	pim-2 oncogene
MIMAT0004602	hsa-miR-125a-3p	1465	CSRP1	cysteine and glycine-rich protein 1
MIMAT0004602	hsa-miR-125a-3p	1493	CTLA4	cytotoxic T-lymphocyte-associated protein 4
MIMAT0004602	hsa-miR-125a-3p	1848	DUSP6	dual specificity phosphatase 6
MIMAT0004602	hsa-miR-125a-3p	2002	ELK1	ELK1, member of ETS oncogene family
MIMAT0004602	hsa-miR-125a-3p	2119	ETV5	ets variant gene 5 (ets-related molecule)
MIMAT0004602	hsa-miR-125a-3p	221092	HNRNPUL2	heterogeneous nuclear ribonucleoprotein U-like 2
MIMAT0004602	hsa-miR-125a-3p	23014	FBXO21	F-box protein 21
MIMAT0004602	hsa-miR-125a-3p	23193	GANAB	glucosidase, alpha; neutral AB
MIMAT0004602	hsa-miR-125a-3p	25836	NIPBL	Nipped-B homolog (Drosophila)
MIMAT0004602	hsa-miR-125a-3p	25859	PART1	prostate androgen-regulated transcript 1
MIMAT0004602	hsa-miR-125a-3p	27030	MLH3	mutL homolog 3 (E. coli)
MIMAT0004602	hsa-miR-125a-3p	2734	GLG1	golgi apparatus protein 1
MIMAT0004602	hsa-miR-125a-3p	5106	PCK2	phosphoenolpyruvate carboxykinase 2 (mitochondrial)
MIMAT0004602	hsa-miR-125a-3p	534	ATP6V1G2	ATPase, H+ transporting, lysosomal 13kDa, V1 subunit G2
MIMAT0004602	hsa-miR-125a-3p	54930	HAUS4	chromosome 14 open reading frame 94
MIMAT0004602	hsa-miR-125a-3p	54941	RNF125	ring finger protein 125
MIMAT0004602	hsa-miR-125a-3p	54960	GEMIN8	gem (nuclear organelle) associated protein 8
MIMAT0004602	hsa-miR-125a-3p	56946	C11orf30	chromosome 11 open reading frame 30
MIMAT0004602	hsa-miR-125a-3p	6373	CXCL11	chemokine (C-X-C motif) ligand 11
MIMAT0004602	hsa-miR-125a-3p	64067	NPAS3	neuronal PAS domain protein 3
MIMAT0004602	hsa-miR-125a-3p	64849	SLC13A3	solute carrier family 13 (sodium-dependent dicarboxylate transporter), member 3
MIMAT0004602	hsa-miR-125a-3p	6504	SLAMF1	signaling lymphocytic activation molecule family member 1
MIMAT0004602	hsa-miR-125a-3p	6509	SLC1A4	solute carrier family 1 (glutamate/neutral amino acid transporter), member 4
MIMAT0004602	hsa-miR-125a-3p	659	BMPR2	bone morphogenetic protein receptor, type II (serine/threonine kinase)
MIMAT0004602	hsa-miR-125a-3p	6909	TBX2	T-box 2
MIMAT0004602	hsa-miR-125a-3p	79817	MOBKL2B	MOB1, Mps One Binder kinase activator-like 2B (yeast)
MIMAT0004602	hsa-miR-125a-3p	8720	MBTPS1	membrane-bound transcription factor peptidase, site 1
MIMAT0003240	hsa-miR-575	1057	CELP	carboxyl ester lipase pseudogene
MIMAT0003240	hsa-miR-575	10847	SRCAP	Snf2-related CREBBP activator protein
MIMAT0003240	hsa-miR-575	11274	USP18	ubiquitin specific peptidase 18
MIMAT0003240	hsa-miR-575	23621	BACE1	beta-site APP-cleaving enzyme 1
MIMAT0003240	hsa-miR-575	24147	FJX1	four jointed box 1 (Drosophila)
MIMAT0003240	hsa-miR-575	253980	KCTD13	potassium channel tetramerisation domain containing 13
MIMAT0003240	hsa-miR-575	25859	PART1	prostate androgen-regulated transcript 1
MIMAT0003240	hsa-miR-575	29851	ICOS	inducible T-cell co-stimulator
MIMAT0003240	hsa-miR-575	3291	HSD11B2	hydroxysteroid (11-beta) dehydrogenase 2
MIMAT0003240	hsa-miR-575	4651	MYO10	myosin X
MIMAT0003240	hsa-miR-575	5045	FURIN	furin (paired basic amino acid cleaving enzyme)
MIMAT0003240	hsa-miR-575	6909	TBX2	T-box 2
MIMAT0003240	hsa-miR-575	780	DDR1	discoidin domain receptor tyrosine kinase 1
MIMAT0003240	hsa-miR-575	79412	KREMEN2	kringle containing transmembrane protein 2
MIMAT0003240	hsa-miR-575	79865	TREML2	triggering receptor expressed on myeloid cells-like 2
MIMAT0003240	hsa-miR-575	80344	DCAF11	WD repeat domain 23
MIMAT0003240	hsa-miR-575	9498	SLC4A8	solute carrier family 4, sodium bicarbonate cotransporter, member 8
MIMAT0003240	hsa-miR-575	9640	ZNF592	zinc finger protein 592
MIMAT0003326	hsa-miR-663	10847	SRCAP	Snf2-related CREBBP activator protein
MIMAT0003326	hsa-miR-663	10913	EDAR	ectodysplasin A receptor
MIMAT0003326	hsa-miR-663	1211	CLTA	clathrin, light chain (Lca)
MIMAT0003326	hsa-miR-663	220074	LRTOMT	leucine rich repeat containing 51
MIMAT0003326	hsa-miR-663	23363	OBSL1	obscurin-like 1
MIMAT0003326	hsa-miR-663	23506	KIAA0240	KIAA0240
MIMAT0003326	hsa-miR-663	23600	AMACR	alpha-methylacyl-CoA racemase
MIMAT0003326	hsa-miR-663	26000	TBC1D10B	TBC1 domain family, member 10B
MIMAT0003326	hsa-miR-663	27112	FAM155B	family with sequence similarity 155, member B
MIMAT0003326	hsa-miR-663	3222	HOXC5	homeobox C5
MIMAT0003326	hsa-miR-663	5531	PPP4C	protein phosphatase 4 (formerly X), catalytic subunit
MIMAT0003326	hsa-miR-663	5987	TRIM27	tripartite motif-containing 27
MIMAT0003326	hsa-miR-663	6909	TBX2	T-box 2
MIMAT0003326	hsa-miR-663	717	C2	complement component 2
MIMAT0003326	hsa-miR-663	8692	HYAL2	hyaluronoglucosaminidase 2
MIMAT0003326	hsa-miR-663	923	CD6	CD6 molecule
MIMAT0003326	hsa-miR-663	9278	ZBTB22	zinc finger and BTB domain containing 22
MIMAT0003326	hsa-miR-663	9640	ZNF592	zinc finger protein 592
MIMAT0003308	hsa-miR-638	1211	CLTA	clathrin, light chain (Lca)
MIMAT0003308	hsa-miR-638	1397	CRIP2	cysteine-rich protein 2
MIMAT0003308	hsa-miR-638	23193	GANAB	glucosidase, alpha; neutral AB
MIMAT0003308	hsa-miR-638	25836	NIPBL	Nipped-B homolog (Drosophila)
MIMAT0003308	hsa-miR-638	26000	TBC1D10B	TBC1 domain family, member 10B
MIMAT0003308	hsa-miR-638	5261	PHKG2	phosphorylase kinase, gamma 2 (testis)
MIMAT0003308	hsa-miR-638	64067	NPAS3	neuronal PAS domain protein 3
MIMAT0003308	hsa-miR-638	6909	TBX2	T-box 2
MIMAT0003237	hsa-miR-572	55686	MREG	melanoregulin
MIMAT0003237	hsa-miR-572	923	CD6	CD6 molecule

## Sheet: miR_better_gene_worse_M
miRNA accession	miRNA name	Gene ID	Symbol	Title
MIMAT0003247	hsa-miR-582-5p	10129	FRY	furry homolog (Drosophila)
MIMAT0003247	hsa-miR-582-5p	10150	MBNL2	muscleblind-like 2 (Drosophila)
MIMAT0003247	hsa-miR-582-5p	10241	CALCOCO2	calcium binding and coiled-coil domain 2
MIMAT0003247	hsa-miR-582-5p	10612	TRIM3	tripartite motif-containing 3
MIMAT0003247	hsa-miR-582-5p	10630	PDPN	podoplanin
MIMAT0003247	hsa-miR-582-5p	11148	HHLA2	HERV-H LTR-associating 2
MIMAT0003247	hsa-miR-582-5p	11228	RASSF8	Ras association (RalGDS/AF-6) domain family (N-terminal) member 8
MIMAT0003247	hsa-miR-582-5p	116	ADCYAP1	adenylate cyclase activating polypeptide 1 (pituitary)
MIMAT0003247	hsa-miR-582-5p	140710	C20orf117	chromosome 20 open reading frame 117
MIMAT0003247	hsa-miR-582-5p	150	ADRA2A	adrenergic, alpha-2A-, receptor
MIMAT0003247	hsa-miR-582-5p	1523	CUX1	cut-like homeobox 1
MIMAT0003247	hsa-miR-582-5p	1946	EFNA5	ephrin-A5
MIMAT0003247	hsa-miR-582-5p	2290	FOXG1	forkhead box G1
MIMAT0003247	hsa-miR-582-5p	2308	FOXO1	forkhead box O1
MIMAT0003247	hsa-miR-582-5p	23143	LRCH1	leucine-rich repeats and calponin homology (CH) domain containing 1
MIMAT0003247	hsa-miR-582-5p	23262	PPIP5K2	histidine acid phosphatase domain containing 1
MIMAT0003247	hsa-miR-582-5p	23328	SASH1	SAM and SH3 domain containing 1
MIMAT0003247	hsa-miR-582-5p	2561	GABRB2	gamma-aminobutyric acid (GABA) A receptor, beta 2
MIMAT0003247	hsa-miR-582-5p	26278	SACS	spastic ataxia of Charlevoix-Saguenay (sacsin)
MIMAT0003247	hsa-miR-582-5p	27303	RBMS3	RNA binding motif, single stranded interacting protein
MIMAT0003247	hsa-miR-582-5p	2959	GTF2B	general transcription factor IIB
MIMAT0003247	hsa-miR-582-5p	307	ANXA4	annexin A4
MIMAT0003247	hsa-miR-582-5p	324	APC	adenomatous polyposis coli
MIMAT0003247	hsa-miR-582-5p	3839	KPNA3	karyopherin alpha 3 (importin alpha 4)
MIMAT0003247	hsa-miR-582-5p	4747	NEFL	neurofilament, light polypeptide 68kDa
MIMAT0003247	hsa-miR-582-5p	4905	NSF	N-ethylmaleimide-sensitive factor
MIMAT0003247	hsa-miR-582-5p	51030	FAM18B	family with sequence similarity 18, member B
MIMAT0003247	hsa-miR-582-5p	51082	POLR1D	polymerase (RNA) I polypeptide D, 16kDa
MIMAT0003247	hsa-miR-582-5p	51206	GP6	glycoprotein VI (platelet)
MIMAT0003247	hsa-miR-582-5p	51442	VGLL1	vestigial like 1 (Drosophila)
MIMAT0003247	hsa-miR-582-5p	5154	PDGFA	platelet-derived growth factor alpha polypeptide
MIMAT0003247	hsa-miR-582-5p	54680	ZNHIT6	chromosome 1 open reading frame 181
MIMAT0003247	hsa-miR-582-5p	5476	CTSA	cathepsin A
MIMAT0003247	hsa-miR-582-5p	54885	TBC1D8B	TBC1 domain family, member 8B (with GRAM domain)
MIMAT0003247	hsa-miR-582-5p	5530	PPP3CA	protein phosphatase 3 (formerly 2B), catalytic subunit, alpha isoform
MIMAT0003247	hsa-miR-582-5p	56259	CTNNBL1	catenin, beta like 1
MIMAT0003247	hsa-miR-582-5p	57148	RALGAPB	KIAA1219
MIMAT0003247	hsa-miR-582-5p	5737	PTGFR	prostaglandin F receptor (FP)
MIMAT0003247	hsa-miR-582-5p	5796	PTPRK	protein tyrosine phosphatase, receptor type, K
MIMAT0003247	hsa-miR-582-5p	5925	RB1	retinoblastoma 1 (including osteosarcoma)
MIMAT0003247	hsa-miR-582-5p	6000	RGS7	regulator of G-protein signaling 7
MIMAT0003247	hsa-miR-582-5p	64328	XPO4	exportin 4
MIMAT0003247	hsa-miR-582-5p	66036	MTMR9	myotubularin related protein 9
MIMAT0003247	hsa-miR-582-5p	6695	SPOCK1	sparc/osteonectin, cwcv and kazal-like domains proteoglycan (testican) 1
MIMAT0003247	hsa-miR-582-5p	6728	SRP19	signal recognition particle 19kDa
MIMAT0003247	hsa-miR-582-5p	6874	TAF4	TAF4 RNA polymerase II, TATA box binding protein (TBP)-associated factor, 135kDa
MIMAT0003247	hsa-miR-582-5p	696	BTN1A1	butyrophilin, subfamily 1, member A1
MIMAT0003247	hsa-miR-582-5p	7071	KLF10	Kruppel-like factor 10
MIMAT0003247	hsa-miR-582-5p	7320	UBE2B	ubiquitin-conjugating enzyme E2B (RAD6 homolog)
MIMAT0003247	hsa-miR-582-5p	775	CACNA1C	calcium channel, voltage-dependent, L type, alpha 1C subunit
MIMAT0003247	hsa-miR-582-5p	79000	C1orf135	chromosome 1 open reading frame 135
MIMAT0003247	hsa-miR-582-5p	79589	RNF128	ring finger protein 128
MIMAT0003247	hsa-miR-582-5p	79628	SH3TC2	SH3 domain and tetratricopeptide repeats 2
MIMAT0003247	hsa-miR-582-5p	79776	ZFHX4	zinc finger homeobox 4
MIMAT0003247	hsa-miR-582-5p	7980	TFPI2	tissue factor pathway inhibitor 2
MIMAT0003247	hsa-miR-582-5p	81796	SLCO5A1	solute carrier organic anion transporter family, member 5A1
MIMAT0003247	hsa-miR-582-5p	84224	NBPF3	neuroblastoma breakpoint family, member 3
MIMAT0003247	hsa-miR-582-5p	84612	PARD6B	par-6 partitioning defective 6 homolog beta (C. elegans)
MIMAT0003247	hsa-miR-582-5p	8725	C19orf2	chromosome 19 open reading frame 2
MIMAT0003247	hsa-miR-582-5p	8874	ARHGEF7	Rho guanine nucleotide exchange factor (GEF) 7
MIMAT0003247	hsa-miR-582-5p	8929	PHOX2B	paired-like homeobox 2b
MIMAT0003247	hsa-miR-582-5p	9139	CBFA2T2	core-binding factor, runt domain, alpha subunit 2; translocated to, 2
MIMAT0003247	hsa-miR-582-5p	92	ACVR2A	activin A receptor, type IIA
MIMAT0003247	hsa-miR-582-5p	9589	WTAP	Wilms tumor 1 associated protein
MIMAT0003247	hsa-miR-582-5p	9637	FEZ2	fasciculation and elongation protein zeta 2 (zygin II)
MIMAT0003247	hsa-miR-582-5p	9649	RALGPS1	Ral GEF with PH domain and SH3 binding motif 1
MIMAT0003247	hsa-miR-582-5p	9749	PHACTR2	phosphatase and actin regulator 2
MIMAT0003247	hsa-miR-582-5p	9783	RIMS3	regulating synaptic membrane exocytosis 3
MIMAT0003247	hsa-miR-582-5p	9922	IQSEC1	IQ motif and Sec7 domain 1
MIMAT0000067	hsa-let-7f	10150	MBNL2	muscleblind-like 2 (Drosophila)
MIMAT0000067	hsa-let-7f	10206	TRIM13	tripartite motif-containing 13
MIMAT0000067	hsa-let-7f	10643	IGF2BP3	insulin-like growth factor 2 mRNA binding protein 3
MIMAT0000067	hsa-let-7f	10894	LYVE1	lymphatic vessel endothelial hyaluronan receptor 1
MIMAT0000067	hsa-let-7f	11215	AKAP11	A kinase (PRKA) anchor protein 11
MIMAT0000067	hsa-let-7f	11326	VSIG4	V-set and immunoglobulin domain containing 4
MIMAT0000067	hsa-let-7f	157567	ANKRD46	ankyrin repeat domain 46
MIMAT0000067	hsa-let-7f	167227	DCP2	DCP2 decapping enzyme homolog (S. cerevisiae)
MIMAT0000067	hsa-let-7f	1946	EFNA5	ephrin-A5
MIMAT0000067	hsa-let-7f	2036	EPB41L1	erythrocyte membrane protein band 4.1-like 1
MIMAT0000067	hsa-let-7f	2098	ESD	esterase D/formylglutathione hydrolase
MIMAT0000067	hsa-let-7f	22794	CASC3	cancer susceptibility candidate 3
MIMAT0000067	hsa-let-7f	22839	DLGAP4	discs, large (Drosophila) homolog-associated protein 4
MIMAT0000067	hsa-let-7f	22862	FNDC3A	fibronectin type III domain containing 3A
MIMAT0000067	hsa-let-7f	23119	HIC2	hypermethylated in cancer 2
MIMAT0000067	hsa-let-7f	23143	LRCH1	leucine-rich repeats and calponin homology (CH) domain containing 1
MIMAT0000067	hsa-let-7f	284	ANGPT1	angiopoietin 1
MIMAT0000067	hsa-let-7f	3205	HOXA9	homeobox A9
MIMAT0000067	hsa-let-7f	3224	HOXC8	homeobox C8
MIMAT0000067	hsa-let-7f	387263	C6orf120	chromosome 6 open reading frame 120
MIMAT0000067	hsa-let-7f	4752	NEK3	NIMA (never in mitosis gene a)-related kinase 3
MIMAT0000067	hsa-let-7f	5069	PAPPA	pregnancy-associated plasma protein A, pappalysin 1
MIMAT0000067	hsa-let-7f	5138	PDE2A	phosphodiesterase 2A, cGMP-stimulated
MIMAT0000067	hsa-let-7f	51701	NLK	nemo-like kinase
MIMAT0000067	hsa-let-7f	5476	CTSA	cathepsin A
MIMAT0000067	hsa-let-7f	54885	TBC1D8B	TBC1 domain family, member 8B (with GRAM domain)
MIMAT0000067	hsa-let-7f	5530	PPP3CA	protein phosphatase 3 (formerly 2B), catalytic subunit, alpha isoform
MIMAT0000067	hsa-let-7f	57048	PLSCR3	phospholipid scramblase 3
MIMAT0000067	hsa-let-7f	57148	RALGAPB	KIAA1219
MIMAT0000067	hsa-let-7f	57213	C13orf1	chromosome 13 open reading frame 1
MIMAT0000067	hsa-let-7f	5737	PTGFR	prostaglandin F receptor (FP)
MIMAT0000067	hsa-let-7f	57583	TMEM181	transmembrane protein 181
MIMAT0000067	hsa-let-7f	57613	KIAA1467	KIAA1467
MIMAT0000067	hsa-let-7f	63916	ELMO2	engulfment and cell motility 2
MIMAT0000067	hsa-let-7f	64328	XPO4	exportin 4
MIMAT0000067	hsa-let-7f	64344	HIF3A	hypoxia inducible factor 3, alpha subunit
MIMAT0000067	hsa-let-7f	6695	SPOCK1	sparc/osteonectin, cwcv and kazal-like domains proteoglycan (testican) 1
MIMAT0000067	hsa-let-7f	696	BTN1A1	butyrophilin, subfamily 1, member A1
MIMAT0000067	hsa-let-7f	7799	PRDM2	PR domain containing 2, with ZNF domain
MIMAT0000067	hsa-let-7f	783	CACNB2	calcium channel, voltage-dependent, beta 2 subunit
MIMAT0000067	hsa-let-7f	79158	GNPTAB	N-acetylglucosamine-1-phosphate transferase, alpha and beta subunits
MIMAT0000067	hsa-let-7f	793	CALB1	calbindin 1, 28kDa
MIMAT0000067	hsa-let-7f	79589	RNF128	ring finger protein 128
MIMAT0000067	hsa-let-7f	79591	C10orf76	chromosome 10 open reading frame 76
MIMAT0000067	hsa-let-7f	79628	SH3TC2	SH3 domain and tetratricopeptide repeats 2
MIMAT0000067	hsa-let-7f	79760	GEMIN7	gem (nuclear organelle) associated protein 7
MIMAT0000067	hsa-let-7f	79776	ZFHX4	zinc finger homeobox 4
MIMAT0000067	hsa-let-7f	84224	NBPF3	neuroblastoma breakpoint family, member 3
MIMAT0000067	hsa-let-7f	84612	PARD6B	par-6 partitioning defective 6 homolog beta (C. elegans)
MIMAT0000067	hsa-let-7f	8499	PPFIA2	protein tyrosine phosphatase, receptor type, f polypeptide (PTPRF), interacting protein (liprin), alpha 2
MIMAT0000067	hsa-let-7f	92	ACVR2A	activin A receptor, type IIA
MIMAT0000067	hsa-let-7f	9519	TBPL1	TBP-like 1
MIMAT0000067	hsa-let-7f	9649	RALGPS1	Ral GEF with PH domain and SH3 binding motif 1
MIMAT0000096	hsa-miR-98	10150	MBNL2	muscleblind-like 2 (Drosophila)
MIMAT0000096	hsa-miR-98	10643	IGF2BP3	insulin-like growth factor 2 mRNA binding protein 3
MIMAT0000096	hsa-miR-98	10894	LYVE1	lymphatic vessel endothelial hyaluronan receptor 1
MIMAT0000096	hsa-miR-98	11215	AKAP11	A kinase (PRKA) anchor protein 11
MIMAT0000096	hsa-miR-98	11326	VSIG4	V-set and immunoglobulin domain containing 4
MIMAT0000096	hsa-miR-98	150	ADRA2A	adrenergic, alpha-2A-, receptor
MIMAT0000096	hsa-miR-98	157567	ANKRD46	ankyrin repeat domain 46
MIMAT0000096	hsa-miR-98	2036	EPB41L1	erythrocyte membrane protein band 4.1-like 1
MIMAT0000096	hsa-miR-98	2098	ESD	esterase D/formylglutathione hydrolase
MIMAT0000096	hsa-miR-98	22794	CASC3	cancer susceptibility candidate 3
MIMAT0000096	hsa-miR-98	22839	DLGAP4	discs, large (Drosophila) homolog-associated protein 4
MIMAT0000096	hsa-miR-98	22862	FNDC3A	fibronectin type III domain containing 3A
MIMAT0000096	hsa-miR-98	23119	HIC2	hypermethylated in cancer 2
MIMAT0000096	hsa-miR-98	23143	LRCH1	leucine-rich repeats and calponin homology (CH) domain containing 1
MIMAT0000096	hsa-miR-98	2543	GAGE1	G antigen 1
MIMAT0000096	hsa-miR-98	284	ANGPT1	angiopoietin 1
MIMAT0000096	hsa-miR-98	3224	HOXC8	homeobox C8
MIMAT0000096	hsa-miR-98	3340	NDST1	N-deacetylase/N-sulfotransferase (heparan glucosaminyl) 1
MIMAT0000096	hsa-miR-98	387263	C6orf120	chromosome 6 open reading frame 120
MIMAT0000096	hsa-miR-98	4696	NDUFA3	NADH dehydrogenase (ubiquinone) 1 alpha subcomplex, 3, 9kDa
MIMAT0000096	hsa-miR-98	4752	NEK3	NIMA (never in mitosis gene a)-related kinase 3
MIMAT0000096	hsa-miR-98	5069	PAPPA	pregnancy-associated plasma protein A, pappalysin 1
MIMAT0000096	hsa-miR-98	5138	PDE2A	phosphodiesterase 2A, cGMP-stimulated
MIMAT0000096	hsa-miR-98	51701	NLK	nemo-like kinase
MIMAT0000096	hsa-miR-98	54453	RIN2	Ras and Rab interactor 2
MIMAT0000096	hsa-miR-98	5469	MED1	mediator complex subunit 1
MIMAT0000096	hsa-miR-98	5476	CTSA	cathepsin A
MIMAT0000096	hsa-miR-98	54885	TBC1D8B	TBC1 domain family, member 8B (with GRAM domain)
MIMAT0000096	hsa-miR-98	5530	PPP3CA	protein phosphatase 3 (formerly 2B), catalytic subunit, alpha isoform
MIMAT0000096	hsa-miR-98	55731	C17orf63	chromosome 17 open reading frame 63
MIMAT0000096	hsa-miR-98	57048	PLSCR3	phospholipid scramblase 3
MIMAT0000096	hsa-miR-98	57148	RALGAPB	KIAA1219
MIMAT0000096	hsa-miR-98	57213	C13orf1	chromosome 13 open reading frame 1
MIMAT0000096	hsa-miR-98	5737	PTGFR	prostaglandin F receptor (FP)
MIMAT0000096	hsa-miR-98	57583	TMEM181	transmembrane protein 181
MIMAT0000096	hsa-miR-98	57613	KIAA1467	KIAA1467
MIMAT0000096	hsa-miR-98	64344	HIF3A	hypoxia inducible factor 3, alpha subunit
MIMAT0000096	hsa-miR-98	64446	DNAI2	dynein, axonemal, intermediate chain 2
MIMAT0000096	hsa-miR-98	6695	SPOCK1	sparc/osteonectin, cwcv and kazal-like domains proteoglycan (testican) 1
MIMAT0000096	hsa-miR-98	6840	SVIL	supervillin
MIMAT0000096	hsa-miR-98	696	BTN1A1	butyrophilin, subfamily 1, member A1
MIMAT0000096	hsa-miR-98	7538	ZFP36	zinc finger protein 36, C3H type, homolog (mouse)
MIMAT0000096	hsa-miR-98	7799	PRDM2	PR domain containing 2, with ZNF domain
MIMAT0000096	hsa-miR-98	783	CACNB2	calcium channel, voltage-dependent, beta 2 subunit
MIMAT0000096	hsa-miR-98	79158	GNPTAB	N-acetylglucosamine-1-phosphate transferase, alpha and beta subunits
MIMAT0000096	hsa-miR-98	793	CALB1	calbindin 1, 28kDa
MIMAT0000096	hsa-miR-98	79589	RNF128	ring finger protein 128
MIMAT0000096	hsa-miR-98	79628	SH3TC2	SH3 domain and tetratricopeptide repeats 2
MIMAT0000096	hsa-miR-98	79760	GEMIN7	gem (nuclear organelle) associated protein 7
MIMAT0000096	hsa-miR-98	84224	NBPF3	neuroblastoma breakpoint family, member 3
MIMAT0000096	hsa-miR-98	84612	PARD6B	par-6 partitioning defective 6 homolog beta (C. elegans)
MIMAT0000096	hsa-miR-98	9139	CBFA2T2	core-binding factor, runt domain, alpha subunit 2; translocated to, 2
MIMAT0000096	hsa-miR-98	92	ACVR2A	activin A receptor, type IIA
MIMAT0000096	hsa-miR-98	9644	SH3PXD2A	SH3 and PX domains 2A
MIMAT0000096	hsa-miR-98	9649	RALGPS1	Ral GEF with PH domain and SH3 binding motif 1
MIMAT0000062	hsa-let-7a	10206	TRIM13	tripartite motif-containing 13
MIMAT0000062	hsa-let-7a	10643	IGF2BP3	insulin-like growth factor 2 mRNA binding protein 3
MIMAT0000062	hsa-let-7a	10716	TBR1	T-box, brain, 1
MIMAT0000062	hsa-let-7a	10894	LYVE1	lymphatic vessel endothelial hyaluronan receptor 1
MIMAT0000062	hsa-let-7a	11215	AKAP11	A kinase (PRKA) anchor protein 11
MIMAT0000062	hsa-let-7a	11326	VSIG4	V-set and immunoglobulin domain containing 4
MIMAT0000062	hsa-let-7a	157567	ANKRD46	ankyrin repeat domain 46
MIMAT0000062	hsa-let-7a	1946	EFNA5	ephrin-A5
MIMAT0000062	hsa-let-7a	2036	EPB41L1	erythrocyte membrane protein band 4.1-like 1
MIMAT0000062	hsa-let-7a	2098	ESD	esterase D/formylglutathione hydrolase
MIMAT0000062	hsa-let-7a	22794	CASC3	cancer susceptibility candidate 3
MIMAT0000062	hsa-let-7a	22839	DLGAP4	discs, large (Drosophila) homolog-associated protein 4
MIMAT0000062	hsa-let-7a	22862	FNDC3A	fibronectin type III domain containing 3A
MIMAT0000062	hsa-let-7a	23119	HIC2	hypermethylated in cancer 2
MIMAT0000062	hsa-let-7a	3224	HOXC8	homeobox C8
MIMAT0000062	hsa-let-7a	3340	NDST1	N-deacetylase/N-sulfotransferase (heparan glucosaminyl) 1
MIMAT0000062	hsa-let-7a	3851	KRT4	keratin 4
MIMAT0000062	hsa-let-7a	387263	C6orf120	chromosome 6 open reading frame 120
MIMAT0000062	hsa-let-7a	4752	NEK3	NIMA (never in mitosis gene a)-related kinase 3
MIMAT0000062	hsa-let-7a	5069	PAPPA	pregnancy-associated plasma protein A, pappalysin 1
MIMAT0000062	hsa-let-7a	5138	PDE2A	phosphodiesterase 2A, cGMP-stimulated
MIMAT0000062	hsa-let-7a	51701	NLK	nemo-like kinase
MIMAT0000062	hsa-let-7a	5476	CTSA	cathepsin A
MIMAT0000062	hsa-let-7a	54885	TBC1D8B	TBC1 domain family, member 8B (with GRAM domain)
MIMAT0000062	hsa-let-7a	5530	PPP3CA	protein phosphatase 3 (formerly 2B), catalytic subunit, alpha isoform
MIMAT0000062	hsa-let-7a	57048	PLSCR3	phospholipid scramblase 3
MIMAT0000062	hsa-let-7a	57148	RALGAPB	KIAA1219
MIMAT0000062	hsa-let-7a	57213	C13orf1	chromosome 13 open reading frame 1
MIMAT0000062	hsa-let-7a	5737	PTGFR	prostaglandin F receptor (FP)
MIMAT0000062	hsa-let-7a	57583	TMEM181	transmembrane protein 181
MIMAT0000062	hsa-let-7a	57613	KIAA1467	KIAA1467
MIMAT0000062	hsa-let-7a	63916	ELMO2	engulfment and cell motility 2
MIMAT0000062	hsa-let-7a	64328	XPO4	exportin 4
MIMAT0000062	hsa-let-7a	64344	HIF3A	hypoxia inducible factor 3, alpha subunit
MIMAT0000062	hsa-let-7a	6830	SUPT6H	suppressor of Ty 6 homolog (S. cerevisiae)
MIMAT0000062	hsa-let-7a	6840	SVIL	supervillin
MIMAT0000062	hsa-let-7a	696	BTN1A1	butyrophilin, subfamily 1, member A1
MIMAT0000062	hsa-let-7a	7799	PRDM2	PR domain containing 2, with ZNF domain
MIMAT0000062	hsa-let-7a	783	CACNB2	calcium channel, voltage-dependent, beta 2 subunit
MIMAT0000062	hsa-let-7a	79158	GNPTAB	N-acetylglucosamine-1-phosphate transferase, alpha and beta subunits
MIMAT0000062	hsa-let-7a	793	CALB1	calbindin 1, 28kDa
MIMAT0000062	hsa-let-7a	79589	RNF128	ring finger protein 128
MIMAT0000062	hsa-let-7a	79591	C10orf76	chromosome 10 open reading frame 76
MIMAT0000062	hsa-let-7a	79628	SH3TC2	SH3 domain and tetratricopeptide repeats 2
MIMAT0000062	hsa-let-7a	79760	GEMIN7	gem (nuclear organelle) associated protein 7
MIMAT0000062	hsa-let-7a	79776	ZFHX4	zinc finger homeobox 4
MIMAT0000062	hsa-let-7a	84224	NBPF3	neuroblastoma breakpoint family, member 3
MIMAT0000062	hsa-let-7a	84612	PARD6B	par-6 partitioning defective 6 homolog beta (C. elegans)
MIMAT0000062	hsa-let-7a	8499	PPFIA2	protein tyrosine phosphatase, receptor type, f polypeptide (PTPRF), interacting protein (liprin), alpha 2
MIMAT0000062	hsa-let-7a	92	ACVR2A	activin A receptor, type IIA
MIMAT0000062	hsa-let-7a	9519	TBPL1	TBP-like 1
MIMAT0000062	hsa-let-7a	9783	RIMS3	regulating synaptic membrane exocytosis 3
MIMAT0000062	hsa-let-7a	9791	PTDSS1	phosphatidylserine synthase 1
MIMAT0000083	hsa-miR-26b	10150	MBNL2	muscleblind-like 2 (Drosophila)
MIMAT0000083	hsa-miR-26b	10630	PDPN	podoplanin
MIMAT0000083	hsa-miR-26b	10643	IGF2BP3	insulin-like growth factor 2 mRNA binding protein 3
MIMAT0000083	hsa-miR-26b	11179	ZNF277	zinc finger protein 277
MIMAT0000083	hsa-miR-26b	11215	AKAP11	A kinase (PRKA) anchor protein 11
MIMAT0000083	hsa-miR-26b	1456	CSNK1G3	casein kinase 1, gamma 3
MIMAT0000083	hsa-miR-26b	1501	CTNND2	catenin (cadherin-associated protein), delta 2 (neural plakophilin-related arm-repeat protein)
MIMAT0000083	hsa-miR-26b	23143	LRCH1	leucine-rich repeats and calponin homology (CH) domain containing 1
MIMAT0000083	hsa-miR-26b	2444	FRK	fyn-related kinase
MIMAT0000083	hsa-miR-26b	25829	TMEM184B	transmembrane protein 184B
MIMAT0000083	hsa-miR-26b	25940	FAM98A	family with sequence similarity 98, member A
MIMAT0000083	hsa-miR-26b	2596	GAP43	growth associated protein 43
MIMAT0000083	hsa-miR-26b	26278	SACS	spastic ataxia of Charlevoix-Saguenay (sacsin)
MIMAT0000083	hsa-miR-26b	26353	HSPB8	heat shock 22kDa protein 8
MIMAT0000083	hsa-miR-26b	2959	GTF2B	general transcription factor IIB
MIMAT0000083	hsa-miR-26b	307	ANXA4	annexin A4
MIMAT0000083	hsa-miR-26b	3205	HOXA9	homeobox A9
MIMAT0000083	hsa-miR-26b	324	APC	adenomatous polyposis coli
MIMAT0000083	hsa-miR-26b	4052	LTBP1	latent transforming growth factor beta binding protein 1
MIMAT0000083	hsa-miR-26b	4747	NEFL	neurofilament, light polypeptide 68kDa
MIMAT0000083	hsa-miR-26b	50616	IL22	interleukin 22
MIMAT0000083	hsa-miR-26b	54704	PDP1	protein phosphatase 2C, magnesium-dependent, catalytic subunit
MIMAT0000083	hsa-miR-26b	55213	RCBTB1	regulator of chromosome condensation (RCC1) and BTB (POZ) domain containing protein 1
MIMAT0000083	hsa-miR-26b	5530	PPP3CA	protein phosphatase 3 (formerly 2B), catalytic subunit, alpha isoform
MIMAT0000083	hsa-miR-26b	55731	C17orf63	chromosome 17 open reading frame 63
MIMAT0000083	hsa-miR-26b	55969	C20orf24	chromosome 20 open reading frame 24
MIMAT0000083	hsa-miR-26b	57148	RALGAPB	KIAA1219
MIMAT0000083	hsa-miR-26b	57213	C13orf1	chromosome 13 open reading frame 1
MIMAT0000083	hsa-miR-26b	57613	KIAA1467	KIAA1467
MIMAT0000083	hsa-miR-26b	5783	PTPN13	protein tyrosine phosphatase, non-receptor type 13 (APO-1/CD95 (Fas)-associated phosphatase)
MIMAT0000083	hsa-miR-26b	5925	RB1	retinoblastoma 1 (including osteosarcoma)
MIMAT0000083	hsa-miR-26b	60312	AFAP1	actin filament associated protein 1
MIMAT0000083	hsa-miR-26b	60436	TGIF2	TGFB-induced factor homeobox 2
MIMAT0000083	hsa-miR-26b	66036	MTMR9	myotubularin related protein 9
MIMAT0000083	hsa-miR-26b	6643	SNX2	sorting nexin 2
MIMAT0000083	hsa-miR-26b	6728	SRP19	signal recognition particle 19kDa
MIMAT0000083	hsa-miR-26b	7071	KLF10	Kruppel-like factor 10
MIMAT0000083	hsa-miR-26b	7320	UBE2B	ubiquitin-conjugating enzyme E2B (RAD6 homolog)
MIMAT0000083	hsa-miR-26b	7408	VASP	vasodilator-stimulated phosphoprotein
MIMAT0000083	hsa-miR-26b	7696	ZNF137	zinc finger protein 137
MIMAT0000083	hsa-miR-26b	775	CACNA1C	calcium channel, voltage-dependent, L type, alpha 1C subunit
MIMAT0000083	hsa-miR-26b	7799	PRDM2	PR domain containing 2, with ZNF domain
MIMAT0000083	hsa-miR-26b	783	CACNB2	calcium channel, voltage-dependent, beta 2 subunit
MIMAT0000083	hsa-miR-26b	79628	SH3TC2	SH3 domain and tetratricopeptide repeats 2
MIMAT0000083	hsa-miR-26b	79776	ZFHX4	zinc finger homeobox 4
MIMAT0000083	hsa-miR-26b	8725	C19orf2	chromosome 19 open reading frame 2
MIMAT0000083	hsa-miR-26b	92	ACVR2A	activin A receptor, type IIA
MIMAT0000083	hsa-miR-26b	9589	WTAP	Wilms tumor 1 associated protein
MIMAT0000083	hsa-miR-26b	9637	FEZ2	fasciculation and elongation protein zeta 2 (zygin II)
MIMAT0000083	hsa-miR-26b	9644	SH3PXD2A	SH3 and PX domains 2A
MIMAT0000083	hsa-miR-26b	9649	RALGPS1	Ral GEF with PH domain and SH3 binding motif 1
MIMAT0000083	hsa-miR-26b	9885	OSBPL2	oxysterol binding protein-like 2
MIMAT0000065	hsa-let-7d	10643	IGF2BP3	insulin-like growth factor 2 mRNA binding protein 3
MIMAT0000065	hsa-let-7d	10716	TBR1	T-box, brain, 1
MIMAT0000065	hsa-let-7d	10894	LYVE1	lymphatic vessel endothelial hyaluronan receptor 1
MIMAT0000065	hsa-let-7d	11215	AKAP11	A kinase (PRKA) anchor protein 11
MIMAT0000065	hsa-let-7d	11326	VSIG4	V-set and immunoglobulin domain containing 4
MIMAT0000065	hsa-let-7d	150	ADRA2A	adrenergic, alpha-2A-, receptor
MIMAT0000065	hsa-let-7d	157567	ANKRD46	ankyrin repeat domain 46
MIMAT0000065	hsa-let-7d	167227	DCP2	DCP2 decapping enzyme homolog (S. cerevisiae)
MIMAT0000065	hsa-let-7d	2036	EPB41L1	erythrocyte membrane protein band 4.1-like 1
MIMAT0000065	hsa-let-7d	2098	ESD	esterase D/formylglutathione hydrolase
MIMAT0000065	hsa-let-7d	22839	DLGAP4	discs, large (Drosophila) homolog-associated protein 4
MIMAT0000065	hsa-let-7d	22862	FNDC3A	fibronectin type III domain containing 3A
MIMAT0000065	hsa-let-7d	23005	MAPKBP1	mitogen-activated protein kinase binding protein 1
MIMAT0000065	hsa-let-7d	23119	HIC2	hypermethylated in cancer 2
MIMAT0000065	hsa-let-7d	3205	HOXA9	homeobox A9
MIMAT0000065	hsa-let-7d	3224	HOXC8	homeobox C8
MIMAT0000065	hsa-let-7d	3340	NDST1	N-deacetylase/N-sulfotransferase (heparan glucosaminyl) 1
MIMAT0000065	hsa-let-7d	387263	C6orf120	chromosome 6 open reading frame 120
MIMAT0000065	hsa-let-7d	4216	MAP3K4	mitogen-activated protein kinase kinase kinase 4
MIMAT0000065	hsa-let-7d	4752	NEK3	NIMA (never in mitosis gene a)-related kinase 3
MIMAT0000065	hsa-let-7d	5069	PAPPA	pregnancy-associated plasma protein A, pappalysin 1
MIMAT0000065	hsa-let-7d	5138	PDE2A	phosphodiesterase 2A, cGMP-stimulated
MIMAT0000065	hsa-let-7d	51701	NLK	nemo-like kinase
MIMAT0000065	hsa-let-7d	5476	CTSA	cathepsin A
MIMAT0000065	hsa-let-7d	57048	PLSCR3	phospholipid scramblase 3
MIMAT0000065	hsa-let-7d	57148	RALGAPB	KIAA1219
MIMAT0000065	hsa-let-7d	57213	C13orf1	chromosome 13 open reading frame 1
MIMAT0000065	hsa-let-7d	57583	TMEM181	transmembrane protein 181
MIMAT0000065	hsa-let-7d	57613	KIAA1467	KIAA1467
MIMAT0000065	hsa-let-7d	64328	XPO4	exportin 4
MIMAT0000065	hsa-let-7d	64344	HIF3A	hypoxia inducible factor 3, alpha subunit
MIMAT0000065	hsa-let-7d	6830	SUPT6H	suppressor of Ty 6 homolog (S. cerevisiae)
MIMAT0000065	hsa-let-7d	6840	SVIL	supervillin
MIMAT0000065	hsa-let-7d	696	BTN1A1	butyrophilin, subfamily 1, member A1
MIMAT0000065	hsa-let-7d	7799	PRDM2	PR domain containing 2, with ZNF domain
MIMAT0000065	hsa-let-7d	783	CACNB2	calcium channel, voltage-dependent, beta 2 subunit
MIMAT0000065	hsa-let-7d	79158	GNPTAB	N-acetylglucosamine-1-phosphate transferase, alpha and beta subunits
MIMAT0000065	hsa-let-7d	793	CALB1	calbindin 1, 28kDa
MIMAT0000065	hsa-let-7d	79589	RNF128	ring finger protein 128
MIMAT0000065	hsa-let-7d	79591	C10orf76	chromosome 10 open reading frame 76
MIMAT0000065	hsa-let-7d	79628	SH3TC2	SH3 domain and tetratricopeptide repeats 2
MIMAT0000065	hsa-let-7d	79760	GEMIN7	gem (nuclear organelle) associated protein 7
MIMAT0000065	hsa-let-7d	79776	ZFHX4	zinc finger homeobox 4
MIMAT0000065	hsa-let-7d	84224	NBPF3	neuroblastoma breakpoint family, member 3
MIMAT0000065	hsa-let-7d	84612	PARD6B	par-6 partitioning defective 6 homolog beta (C. elegans)
MIMAT0000065	hsa-let-7d	8499	PPFIA2	protein tyrosine phosphatase, receptor type, f polypeptide (PTPRF), interacting protein (liprin), alpha 2
MIMAT0000065	hsa-let-7d	92	ACVR2A	activin A receptor, type IIA
MIMAT0000065	hsa-let-7d	9649	RALGPS1	Ral GEF with PH domain and SH3 binding motif 1
MIMAT0000065	hsa-let-7d	9783	RIMS3	regulating synaptic membrane exocytosis 3
MIMAT0000066	hsa-let-7e	10643	IGF2BP3	insulin-like growth factor 2 mRNA binding protein 3
MIMAT0000066	hsa-let-7e	10716	TBR1	T-box, brain, 1
MIMAT0000066	hsa-let-7e	10894	LYVE1	lymphatic vessel endothelial hyaluronan receptor 1
MIMAT0000066	hsa-let-7e	11215	AKAP11	A kinase (PRKA) anchor protein 11
MIMAT0000066	hsa-let-7e	11261	CHP	calcium binding protein P22
MIMAT0000066	hsa-let-7e	11326	VSIG4	V-set and immunoglobulin domain containing 4
MIMAT0000066	hsa-let-7e	150	ADRA2A	adrenergic, alpha-2A-, receptor
MIMAT0000066	hsa-let-7e	157567	ANKRD46	ankyrin repeat domain 46
MIMAT0000066	hsa-let-7e	167227	DCP2	DCP2 decapping enzyme homolog (S. cerevisiae)
MIMAT0000066	hsa-let-7e	1946	EFNA5	ephrin-A5
MIMAT0000066	hsa-let-7e	22794	CASC3	cancer susceptibility candidate 3
MIMAT0000066	hsa-let-7e	22839	DLGAP4	discs, large (Drosophila) homolog-associated protein 4
MIMAT0000066	hsa-let-7e	22862	FNDC3A	fibronectin type III domain containing 3A
MIMAT0000066	hsa-let-7e	23005	MAPKBP1	mitogen-activated protein kinase binding protein 1
MIMAT0000066	hsa-let-7e	23119	HIC2	hypermethylated in cancer 2
MIMAT0000066	hsa-let-7e	23143	LRCH1	leucine-rich repeats and calponin homology (CH) domain containing 1
MIMAT0000066	hsa-let-7e	2354	FOSB	FBJ murine osteosarcoma viral oncogene homolog B
MIMAT0000066	hsa-let-7e	3224	HOXC8	homeobox C8
MIMAT0000066	hsa-let-7e	387263	C6orf120	chromosome 6 open reading frame 120
MIMAT0000066	hsa-let-7e	4696	NDUFA3	NADH dehydrogenase (ubiquinone) 1 alpha subcomplex, 3, 9kDa
MIMAT0000066	hsa-let-7e	4752	NEK3	NIMA (never in mitosis gene a)-related kinase 3
MIMAT0000066	hsa-let-7e	5069	PAPPA	pregnancy-associated plasma protein A, pappalysin 1
MIMAT0000066	hsa-let-7e	5138	PDE2A	phosphodiesterase 2A, cGMP-stimulated
MIMAT0000066	hsa-let-7e	51614	ERGIC3	ERGIC and golgi 3
MIMAT0000066	hsa-let-7e	51701	NLK	nemo-like kinase
MIMAT0000066	hsa-let-7e	5476	CTSA	cathepsin A
MIMAT0000066	hsa-let-7e	54885	TBC1D8B	TBC1 domain family, member 8B (with GRAM domain)
MIMAT0000066	hsa-let-7e	55095	SAMD4B	sterile alpha motif domain containing 4B
MIMAT0000066	hsa-let-7e	5530	PPP3CA	protein phosphatase 3 (formerly 2B), catalytic subunit, alpha isoform
MIMAT0000066	hsa-let-7e	57048	PLSCR3	phospholipid scramblase 3
MIMAT0000066	hsa-let-7e	57148	RALGAPB	KIAA1219
MIMAT0000066	hsa-let-7e	57213	C13orf1	chromosome 13 open reading frame 1
MIMAT0000066	hsa-let-7e	57583	TMEM181	transmembrane protein 181
MIMAT0000066	hsa-let-7e	57613	KIAA1467	KIAA1467
MIMAT0000066	hsa-let-7e	63916	ELMO2	engulfment and cell motility 2
MIMAT0000066	hsa-let-7e	64328	XPO4	exportin 4
MIMAT0000066	hsa-let-7e	64344	HIF3A	hypoxia inducible factor 3, alpha subunit
MIMAT0000066	hsa-let-7e	64446	DNAI2	dynein, axonemal, intermediate chain 2
MIMAT0000066	hsa-let-7e	64848	YTHDC2	YTH domain containing 2
MIMAT0000066	hsa-let-7e	6840	SVIL	supervillin
MIMAT0000066	hsa-let-7e	696	BTN1A1	butyrophilin, subfamily 1, member A1
MIMAT0000066	hsa-let-7e	7048	TGFBR2	transforming growth factor, beta receptor II (70/80kDa)
MIMAT0000066	hsa-let-7e	7529	YWHAB	tyrosine 3-monooxygenase/tryptophan 5-monooxygenase activation protein, beta polypeptide
MIMAT0000066	hsa-let-7e	7799	PRDM2	PR domain containing 2, with ZNF domain
MIMAT0000066	hsa-let-7e	783	CACNB2	calcium channel, voltage-dependent, beta 2 subunit
MIMAT0000066	hsa-let-7e	79158	GNPTAB	N-acetylglucosamine-1-phosphate transferase, alpha and beta subunits
MIMAT0000066	hsa-let-7e	79591	C10orf76	chromosome 10 open reading frame 76
MIMAT0000066	hsa-let-7e	79628	SH3TC2	SH3 domain and tetratricopeptide repeats 2
MIMAT0000066	hsa-let-7e	79760	GEMIN7	gem (nuclear organelle) associated protein 7
MIMAT0000066	hsa-let-7e	79776	ZFHX4	zinc finger homeobox 4
MIMAT0000066	hsa-let-7e	84224	NBPF3	neuroblastoma breakpoint family, member 3
MIMAT0000066	hsa-let-7e	84612	PARD6B	par-6 partitioning defective 6 homolog beta (C. elegans)
MIMAT0000066	hsa-let-7e	8725	C19orf2	chromosome 19 open reading frame 2
MIMAT0000066	hsa-let-7e	92	ACVR2A	activin A receptor, type IIA
MIMAT0000066	hsa-let-7e	9783	RIMS3	regulating synaptic membrane exocytosis 3
MIMAT0000066	hsa-let-7e	9791	PTDSS1	phosphatidylserine synthase 1
MIMAT0000417	hsa-miR-15b	10023	FRAT1	frequently rearranged in advanced T-cell lymphomas
MIMAT0000417	hsa-miR-15b	10150	MBNL2	muscleblind-like 2 (Drosophila)
MIMAT0000417	hsa-miR-15b	10197	PSME3	proteasome (prosome, macropain) activator subunit 3 (PA28 gamma; Ki)
MIMAT0000417	hsa-miR-15b	10206	TRIM13	tripartite motif-containing 13
MIMAT0000417	hsa-miR-15b	10567	RABAC1	Rab acceptor 1 (prenylated)
MIMAT0000417	hsa-miR-15b	10612	TRIM3	tripartite motif-containing 3
MIMAT0000417	hsa-miR-15b	10643	IGF2BP3	insulin-like growth factor 2 mRNA binding protein 3
MIMAT0000417	hsa-miR-15b	10904	BLCAP	bladder cancer associated protein
MIMAT0000417	hsa-miR-15b	11215	AKAP11	A kinase (PRKA) anchor protein 11
MIMAT0000417	hsa-miR-15b	11228	RASSF8	Ras association (RalGDS/AF-6) domain family (N-terminal) member 8
MIMAT0000417	hsa-miR-15b	11261	CHP	calcium binding protein P22
MIMAT0000417	hsa-miR-15b	1456	CSNK1G3	casein kinase 1, gamma 3
MIMAT0000417	hsa-miR-15b	1501	CTNND2	catenin (cadherin-associated protein), delta 2 (neural plakophilin-related arm-repeat protein)
MIMAT0000417	hsa-miR-15b	157567	ANKRD46	ankyrin repeat domain 46
MIMAT0000417	hsa-miR-15b	2036	EPB41L1	erythrocyte membrane protein band 4.1-like 1
MIMAT0000417	hsa-miR-15b	2145	EZH1	enhancer of zeste homolog 1 (Drosophila)
MIMAT0000417	hsa-miR-15b	22794	CASC3	cancer susceptibility candidate 3
MIMAT0000417	hsa-miR-15b	23005	MAPKBP1	mitogen-activated protein kinase binding protein 1
MIMAT0000417	hsa-miR-15b	23051	ZHX3	zinc fingers and homeoboxes 3
MIMAT0000417	hsa-miR-15b	23143	LRCH1	leucine-rich repeats and calponin homology (CH) domain containing 1
MIMAT0000417	hsa-miR-15b	23338	PHF15	PHD finger protein 15
MIMAT0000417	hsa-miR-15b	26056	RAB11FIP5	RAB11 family interacting protein 5 (class I)
MIMAT0000417	hsa-miR-15b	26145	IRF2BP1	interferon regulatory factor 2 binding protein 1
MIMAT0000417	hsa-miR-15b	2886	GRB7	growth factor receptor-bound protein 7
MIMAT0000417	hsa-miR-15b	29946	SERTAD3	SERTA domain containing 3
MIMAT0000417	hsa-miR-15b	3224	HOXC8	homeobox C8
MIMAT0000417	hsa-miR-15b	324	APC	adenomatous polyposis coli
MIMAT0000417	hsa-miR-15b	3991	LIPE	lipase, hormone-sensitive
MIMAT0000417	hsa-miR-15b	4216	MAP3K4	mitogen-activated protein kinase kinase kinase 4
MIMAT0000417	hsa-miR-15b	5069	PAPPA	pregnancy-associated plasma protein A, pappalysin 1
MIMAT0000417	hsa-miR-15b	51030	FAM18B	family with sequence similarity 18, member B
MIMAT0000417	hsa-miR-15b	51230	PHF20	PHD finger protein 20
MIMAT0000417	hsa-miR-15b	51614	ERGIC3	ERGIC and golgi 3
MIMAT0000417	hsa-miR-15b	51660	BRP44L	brain protein 44-like
MIMAT0000417	hsa-miR-15b	53916	RAB4B	RAB4B, member RAS oncogene family
MIMAT0000417	hsa-miR-15b	54453	RIN2	Ras and Rab interactor 2
MIMAT0000417	hsa-miR-15b	5469	MED1	mediator complex subunit 1
MIMAT0000417	hsa-miR-15b	54704	PDP1	protein phosphatase 2C, magnesium-dependent, catalytic subunit
MIMAT0000417	hsa-miR-15b	54885	TBC1D8B	TBC1 domain family, member 8B (with GRAM domain)
MIMAT0000417	hsa-miR-15b	54915	YTHDF1	YTH domain family, member 1
MIMAT0000417	hsa-miR-15b	55068	ENOX1	ecto-NOX disulfide-thiol exchanger 1
MIMAT0000417	hsa-miR-15b	56259	CTNNBL1	catenin, beta like 1
MIMAT0000417	hsa-miR-15b	5737	PTGFR	prostaglandin F receptor (FP)
MIMAT0000417	hsa-miR-15b	60436	TGIF2	TGFB-induced factor homeobox 2
MIMAT0000417	hsa-miR-15b	60625	DHX35	DEAH (Asp-Glu-Ala-His) box polypeptide 35
MIMAT0000417	hsa-miR-15b	6256	RXRA	retinoid X receptor, alpha
MIMAT0000417	hsa-miR-15b	63916	ELMO2	engulfment and cell motility 2
MIMAT0000417	hsa-miR-15b	64344	HIF3A	hypoxia inducible factor 3, alpha subunit
MIMAT0000417	hsa-miR-15b	6446	SGK1	serum/glucocorticoid regulated kinase 1
MIMAT0000417	hsa-miR-15b	6830	SUPT6H	suppressor of Ty 6 homolog (S. cerevisiae)
MIMAT0000417	hsa-miR-15b	6908	TBP	TATA box binding protein
MIMAT0000417	hsa-miR-15b	696	BTN1A1	butyrophilin, subfamily 1, member A1
MIMAT0000417	hsa-miR-15b	7320	UBE2B	ubiquitin-conjugating enzyme E2B (RAD6 homolog)
MIMAT0000417	hsa-miR-15b	7799	PRDM2	PR domain containing 2, with ZNF domain
MIMAT0000417	hsa-miR-15b	783	CACNB2	calcium channel, voltage-dependent, beta 2 subunit
MIMAT0000417	hsa-miR-15b	79591	C10orf76	chromosome 10 open reading frame 76
MIMAT0000417	hsa-miR-15b	79776	ZFHX4	zinc finger homeobox 4
MIMAT0000417	hsa-miR-15b	831	CAST	calpastatin
MIMAT0000417	hsa-miR-15b	8504	PEX3	peroxisomal biogenesis factor 3
MIMAT0000417	hsa-miR-15b	9139	CBFA2T2	core-binding factor, runt domain, alpha subunit 2; translocated to, 2
MIMAT0000417	hsa-miR-15b	92	ACVR2A	activin A receptor, type IIA
MIMAT0000417	hsa-miR-15b	9519	TBPL1	TBP-like 1
MIMAT0000417	hsa-miR-15b	9637	FEZ2	fasciculation and elongation protein zeta 2 (zygin II)
MIMAT0000417	hsa-miR-15b	9649	RALGPS1	Ral GEF with PH domain and SH3 binding motif 1
MIMAT0000417	hsa-miR-15b	9701	SAPS2	SAPS domain family, member 2
MIMAT0000417	hsa-miR-15b	9749	PHACTR2	phosphatase and actin regulator 2
MIMAT0000417	hsa-miR-15b	9783	RIMS3	regulating synaptic membrane exocytosis 3
MIMAT0000417	hsa-miR-15b	9791	PTDSS1	phosphatidylserine synthase 1
MIMAT0000104	hsa-miR-107	10129	FRY	furry homolog (Drosophila)
MIMAT0000104	hsa-miR-107	10150	MBNL2	muscleblind-like 2 (Drosophila)
MIMAT0000104	hsa-miR-107	10197	PSME3	proteasome (prosome, macropain) activator subunit 3 (PA28 gamma; Ki)
MIMAT0000104	hsa-miR-107	10612	TRIM3	tripartite motif-containing 3
MIMAT0000104	hsa-miR-107	1105	CHD1	chromodomain helicase DNA binding protein 1
MIMAT0000104	hsa-miR-107	11215	AKAP11	A kinase (PRKA) anchor protein 11
MIMAT0000104	hsa-miR-107	11228	RASSF8	Ras association (RalGDS/AF-6) domain family (N-terminal) member 8
MIMAT0000104	hsa-miR-107	11261	CHP	calcium binding protein P22
MIMAT0000104	hsa-miR-107	1176	AP3S1	adaptor-related protein complex 3, sigma 1 subunit
MIMAT0000104	hsa-miR-107	167227	DCP2	DCP2 decapping enzyme homolog (S. cerevisiae)
MIMAT0000104	hsa-miR-107	2036	EPB41L1	erythrocyte membrane protein band 4.1-like 1
MIMAT0000104	hsa-miR-107	22862	FNDC3A	fibronectin type III domain containing 3A
MIMAT0000104	hsa-miR-107	23005	MAPKBP1	mitogen-activated protein kinase binding protein 1
MIMAT0000104	hsa-miR-107	23051	ZHX3	zinc fingers and homeoboxes 3
MIMAT0000104	hsa-miR-107	23119	HIC2	hypermethylated in cancer 2
MIMAT0000104	hsa-miR-107	23262	PPIP5K2	histidine acid phosphatase domain containing 1
MIMAT0000104	hsa-miR-107	2354	FOSB	FBJ murine osteosarcoma viral oncogene homolog B
MIMAT0000104	hsa-miR-107	2543	GAGE1	G antigen 1
MIMAT0000104	hsa-miR-107	266977	GPR110	G protein-coupled receptor 110
MIMAT0000104	hsa-miR-107	2886	GRB7	growth factor receptor-bound protein 7
MIMAT0000104	hsa-miR-107	2959	GTF2B	general transcription factor IIB
MIMAT0000104	hsa-miR-107	30009	TBX21	T-box 21
MIMAT0000104	hsa-miR-107	324	APC	adenomatous polyposis coli
MIMAT0000104	hsa-miR-107	51030	FAM18B	family with sequence similarity 18, member B
MIMAT0000104	hsa-miR-107	51230	PHF20	PHD finger protein 20
MIMAT0000104	hsa-miR-107	54468	MIOS	hypothetical protein FLJ20323
MIMAT0000104	hsa-miR-107	54819	ZCCHC10	zinc finger, CCHC domain containing 10
MIMAT0000104	hsa-miR-107	54915	YTHDF1	YTH domain family, member 1
MIMAT0000104	hsa-miR-107	55160	ARHGEF10L	Rho guanine nucleotide exchange factor (GEF) 10-like
MIMAT0000104	hsa-miR-107	55245	UQCC	ubiquinol-cytochrome c reductase complex chaperone, CBP3 homolog (yeast)
MIMAT0000104	hsa-miR-107	55288	RHOT1	ras homolog gene family, member T1
MIMAT0000104	hsa-miR-107	55969	C20orf24	chromosome 20 open reading frame 24
MIMAT0000104	hsa-miR-107	57213	C13orf1	chromosome 13 open reading frame 1
MIMAT0000104	hsa-miR-107	5737	PTGFR	prostaglandin F receptor (FP)
MIMAT0000104	hsa-miR-107	57403	RAB22A	RAB22A, member RAS oncogene family
MIMAT0000104	hsa-miR-107	57787	MARK4	MAP/microtubule affinity-regulating kinase 4
MIMAT0000104	hsa-miR-107	5796	PTPRK	protein tyrosine phosphatase, receptor type, K
MIMAT0000104	hsa-miR-107	6000	RGS7	regulator of G-protein signaling 7
MIMAT0000104	hsa-miR-107	60436	TGIF2	TGFB-induced factor homeobox 2
MIMAT0000104	hsa-miR-107	60625	DHX35	DEAH (Asp-Glu-Ala-His) box polypeptide 35
MIMAT0000104	hsa-miR-107	6256	RXRA	retinoid X receptor, alpha
MIMAT0000104	hsa-miR-107	6295	SAG	S-antigen; retina and pineal gland (arrestin)
MIMAT0000104	hsa-miR-107	64328	XPO4	exportin 4
MIMAT0000104	hsa-miR-107	64344	HIF3A	hypoxia inducible factor 3, alpha subunit
MIMAT0000104	hsa-miR-107	64446	DNAI2	dynein, axonemal, intermediate chain 2
MIMAT0000104	hsa-miR-107	6446	SGK1	serum/glucocorticoid regulated kinase 1
MIMAT0000104	hsa-miR-107	6908	TBP	TATA box binding protein
MIMAT0000104	hsa-miR-107	696	BTN1A1	butyrophilin, subfamily 1, member A1
MIMAT0000104	hsa-miR-107	7529	YWHAB	tyrosine 3-monooxygenase/tryptophan 5-monooxygenase activation protein, beta polypeptide
MIMAT0000104	hsa-miR-107	7799	PRDM2	PR domain containing 2, with ZNF domain
MIMAT0000104	hsa-miR-107	79628	SH3TC2	SH3 domain and tetratricopeptide repeats 2
MIMAT0000104	hsa-miR-107	9139	CBFA2T2	core-binding factor, runt domain, alpha subunit 2; translocated to, 2
MIMAT0000104	hsa-miR-107	92	ACVR2A	activin A receptor, type IIA
MIMAT0000104	hsa-miR-107	9644	SH3PXD2A	SH3 and PX domains 2A
MIMAT0000104	hsa-miR-107	9649	RALGPS1	Ral GEF with PH domain and SH3 binding motif 1
MIMAT0000104	hsa-miR-107	9701	SAPS2	SAPS domain family, member 2
MIMAT0000104	hsa-miR-107	9783	RIMS3	regulating synaptic membrane exocytosis 3
MIMAT0004683	hsa-miR-362-3p	10197	PSME3	proteasome (prosome, macropain) activator subunit 3 (PA28 gamma; Ki)
MIMAT0004683	hsa-miR-362-3p	10241	CALCOCO2	calcium binding and coiled-coil domain 2
MIMAT0004683	hsa-miR-362-3p	10544	PROCR	protein C receptor, endothelial (EPCR)
MIMAT0004683	hsa-miR-362-3p	10683	DLL3	delta-like 3 (Drosophila)
MIMAT0004683	hsa-miR-362-3p	10904	BLCAP	bladder cancer associated protein
MIMAT0004683	hsa-miR-362-3p	11215	AKAP11	A kinase (PRKA) anchor protein 11
MIMAT0004683	hsa-miR-362-3p	1456	CSNK1G3	casein kinase 1, gamma 3
MIMAT0004683	hsa-miR-362-3p	147179	WIPF2	WAS/WASL interacting protein family, member 2
MIMAT0004683	hsa-miR-362-3p	1843	DUSP1	dual specificity phosphatase 1
MIMAT0004683	hsa-miR-362-3p	2036	EPB41L1	erythrocyte membrane protein band 4.1-like 1
MIMAT0004683	hsa-miR-362-3p	22794	CASC3	cancer susceptibility candidate 3
MIMAT0004683	hsa-miR-362-3p	22839	DLGAP4	discs, large (Drosophila) homolog-associated protein 4
MIMAT0004683	hsa-miR-362-3p	23250	ATP11A	ATPase, class VI, type 11A
MIMAT0004683	hsa-miR-362-3p	2561	GABRB2	gamma-aminobutyric acid (GABA) A receptor, beta 2
MIMAT0004683	hsa-miR-362-3p	29946	SERTAD3	SERTA domain containing 3
MIMAT0004683	hsa-miR-362-3p	30009	TBX21	T-box 21
MIMAT0004683	hsa-miR-362-3p	51701	NLK	nemo-like kinase
MIMAT0004683	hsa-miR-362-3p	51750	RTEL1	regulator of telomere elongation helicase 1
MIMAT0004683	hsa-miR-362-3p	55857	PLK1S1	chromosome 20 open reading frame 19
MIMAT0004683	hsa-miR-362-3p	5770	PTPN1	protein tyrosine phosphatase, non-receptor type 1
MIMAT0004683	hsa-miR-362-3p	63916	ELMO2	engulfment and cell motility 2
MIMAT0004683	hsa-miR-362-3p	64848	YTHDC2	YTH domain containing 2
MIMAT0004683	hsa-miR-362-3p	6939	TCF15	transcription factor 15 (basic helix-loop-helix)
MIMAT0004683	hsa-miR-362-3p	7696	ZNF137	zinc finger protein 137
MIMAT0004683	hsa-miR-362-3p	79591	C10orf76	chromosome 10 open reading frame 76
MIMAT0004683	hsa-miR-362-3p	79776	ZFHX4	zinc finger homeobox 4
MIMAT0004683	hsa-miR-362-3p	84864	MINA	MYC induced nuclear antigen
MIMAT0004683	hsa-miR-362-3p	8600	TNFSF11	tumor necrosis factor (ligand) superfamily, member 11
MIMAT0004683	hsa-miR-362-3p	9334	B4GALT5	UDP-Gal:betaGlcNAc beta 1,4- galactosyltransferase, polypeptide 5
MIMAT0004683	hsa-miR-362-3p	9749	PHACTR2	phosphatase and actin regulator 2
MIMAT0004683	hsa-miR-362-3p	9791	PTDSS1	phosphatidylserine synthase 1
MIMAT0000085	hsa-miR-28-5p	10197	PSME3	proteasome (prosome, macropain) activator subunit 3 (PA28 gamma; Ki)
MIMAT0000085	hsa-miR-28-5p	10544	PROCR	protein C receptor, endothelial (EPCR)
MIMAT0000085	hsa-miR-28-5p	10630	PDPN	podoplanin
MIMAT0000085	hsa-miR-28-5p	11228	RASSF8	Ras association (RalGDS/AF-6) domain family (N-terminal) member 8
MIMAT0000085	hsa-miR-28-5p	11261	CHP	calcium binding protein P22
MIMAT0000085	hsa-miR-28-5p	1176	AP3S1	adaptor-related protein complex 3, sigma 1 subunit
MIMAT0000085	hsa-miR-28-5p	147179	WIPF2	WAS/WASL interacting protein family, member 2
MIMAT0000085	hsa-miR-28-5p	1946	EFNA5	ephrin-A5
MIMAT0000085	hsa-miR-28-5p	2036	EPB41L1	erythrocyte membrane protein band 4.1-like 1
MIMAT0000085	hsa-miR-28-5p	22862	FNDC3A	fibronectin type III domain containing 3A
MIMAT0000085	hsa-miR-28-5p	2308	FOXO1	forkhead box O1
MIMAT0000085	hsa-miR-28-5p	23338	PHF15	PHD finger protein 15
MIMAT0000085	hsa-miR-28-5p	2543	GAGE1	G antigen 1
MIMAT0000085	hsa-miR-28-5p	26145	IRF2BP1	interferon regulatory factor 2 binding protein 1
MIMAT0000085	hsa-miR-28-5p	26575	RGS17	regulator of G-protein signaling 17
MIMAT0000085	hsa-miR-28-5p	27303	RBMS3	RNA binding motif, single stranded interacting protein
MIMAT0000085	hsa-miR-28-5p	3340	NDST1	N-deacetylase/N-sulfotransferase (heparan glucosaminyl) 1
MIMAT0000085	hsa-miR-28-5p	3614	IMPDH1	IMP (inosine monophosphate) dehydrogenase 1
MIMAT0000085	hsa-miR-28-5p	4052	LTBP1	latent transforming growth factor beta binding protein 1
MIMAT0000085	hsa-miR-28-5p	443	ASPA	aspartoacylase (Canavan disease)
MIMAT0000085	hsa-miR-28-5p	5069	PAPPA	pregnancy-associated plasma protein A, pappalysin 1
MIMAT0000085	hsa-miR-28-5p	51030	FAM18B	family with sequence similarity 18, member B
MIMAT0000085	hsa-miR-28-5p	51614	ERGIC3	ERGIC and golgi 3
MIMAT0000085	hsa-miR-28-5p	51660	BRP44L	brain protein 44-like
MIMAT0000085	hsa-miR-28-5p	5476	CTSA	cathepsin A
MIMAT0000085	hsa-miR-28-5p	54885	TBC1D8B	TBC1 domain family, member 8B (with GRAM domain)
MIMAT0000085	hsa-miR-28-5p	55182	RNF220	chromosome 1 open reading frame 164
MIMAT0000085	hsa-miR-28-5p	55731	C17orf63	chromosome 17 open reading frame 63
MIMAT0000085	hsa-miR-28-5p	56259	CTNNBL1	catenin, beta like 1
MIMAT0000085	hsa-miR-28-5p	56969	RPL23AP32	ribosomal protein L23a pseudogene 13
MIMAT0000085	hsa-miR-28-5p	57787	MARK4	MAP/microtubule affinity-regulating kinase 4
MIMAT0000085	hsa-miR-28-5p	5817	PVR	poliovirus receptor
MIMAT0000085	hsa-miR-28-5p	64344	HIF3A	hypoxia inducible factor 3, alpha subunit
MIMAT0000085	hsa-miR-28-5p	6446	SGK1	serum/glucocorticoid regulated kinase 1
MIMAT0000085	hsa-miR-28-5p	6789	STK4	serine/threonine kinase 4
MIMAT0000085	hsa-miR-28-5p	7048	TGFBR2	transforming growth factor, beta receptor II (70/80kDa)
MIMAT0000085	hsa-miR-28-5p	7696	ZNF137	zinc finger protein 137
MIMAT0000085	hsa-miR-28-5p	7799	PRDM2	PR domain containing 2, with ZNF domain
MIMAT0000085	hsa-miR-28-5p	79628	SH3TC2	SH3 domain and tetratricopeptide repeats 2
MIMAT0000085	hsa-miR-28-5p	83449	PMFBP1	polyamine modulated factor 1 binding protein 1
MIMAT0000085	hsa-miR-28-5p	8913	CACNA1G	calcium channel, voltage-dependent, T type, alpha 1G subunit
MIMAT0000085	hsa-miR-28-5p	9139	CBFA2T2	core-binding factor, runt domain, alpha subunit 2; translocated to, 2
MIMAT0000085	hsa-miR-28-5p	9519	TBPL1	TBP-like 1
MIMAT0000085	hsa-miR-28-5p	9644	SH3PXD2A	SH3 and PX domains 2A
MIMAT0000085	hsa-miR-28-5p	9710	KIAA0355	KIAA0355
MIMAT0000085	hsa-miR-28-5p	9783	RIMS3	regulating synaptic membrane exocytosis 3
MIMAT0000414	hsa-let-7g	10370	CITED2	Cbp/p300-interacting transactivator, with Glu/Asp-rich carboxy-terminal domain, 2
MIMAT0000414	hsa-let-7g	10643	IGF2BP3	insulin-like growth factor 2 mRNA binding protein 3
MIMAT0000414	hsa-let-7g	10894	LYVE1	lymphatic vessel endothelial hyaluronan receptor 1
MIMAT0000414	hsa-let-7g	11215	AKAP11	A kinase (PRKA) anchor protein 11
MIMAT0000414	hsa-let-7g	11326	VSIG4	V-set and immunoglobulin domain containing 4
MIMAT0000414	hsa-let-7g	157567	ANKRD46	ankyrin repeat domain 46
MIMAT0000414	hsa-let-7g	2098	ESD	esterase D/formylglutathione hydrolase
MIMAT0000414	hsa-let-7g	22794	CASC3	cancer susceptibility candidate 3
MIMAT0000414	hsa-let-7g	22839	DLGAP4	discs, large (Drosophila) homolog-associated protein 4
MIMAT0000414	hsa-let-7g	22862	FNDC3A	fibronectin type III domain containing 3A
MIMAT0000414	hsa-let-7g	23005	MAPKBP1	mitogen-activated protein kinase binding protein 1
MIMAT0000414	hsa-let-7g	23119	HIC2	hypermethylated in cancer 2
MIMAT0000414	hsa-let-7g	3205	HOXA9	homeobox A9
MIMAT0000414	hsa-let-7g	3839	KPNA3	karyopherin alpha 3 (importin alpha 4)
MIMAT0000414	hsa-let-7g	4696	NDUFA3	NADH dehydrogenase (ubiquinone) 1 alpha subcomplex, 3, 9kDa
MIMAT0000414	hsa-let-7g	4752	NEK3	NIMA (never in mitosis gene a)-related kinase 3
MIMAT0000414	hsa-let-7g	5069	PAPPA	pregnancy-associated plasma protein A, pappalysin 1
MIMAT0000414	hsa-let-7g	5138	PDE2A	phosphodiesterase 2A, cGMP-stimulated
MIMAT0000414	hsa-let-7g	51701	NLK	nemo-like kinase
MIMAT0000414	hsa-let-7g	5476	CTSA	cathepsin A
MIMAT0000414	hsa-let-7g	55095	SAMD4B	sterile alpha motif domain containing 4B
MIMAT0000414	hsa-let-7g	5530	PPP3CA	protein phosphatase 3 (formerly 2B), catalytic subunit, alpha isoform
MIMAT0000414	hsa-let-7g	55731	C17orf63	chromosome 17 open reading frame 63
MIMAT0000414	hsa-let-7g	57048	PLSCR3	phospholipid scramblase 3
MIMAT0000414	hsa-let-7g	57213	C13orf1	chromosome 13 open reading frame 1
MIMAT0000414	hsa-let-7g	57583	TMEM181	transmembrane protein 181
MIMAT0000414	hsa-let-7g	57613	KIAA1467	KIAA1467
MIMAT0000414	hsa-let-7g	64328	XPO4	exportin 4
MIMAT0000414	hsa-let-7g	64344	HIF3A	hypoxia inducible factor 3, alpha subunit
MIMAT0000414	hsa-let-7g	696	BTN1A1	butyrophilin, subfamily 1, member A1
MIMAT0000414	hsa-let-7g	7320	UBE2B	ubiquitin-conjugating enzyme E2B (RAD6 homolog)
MIMAT0000414	hsa-let-7g	775	CACNA1C	calcium channel, voltage-dependent, L type, alpha 1C subunit
MIMAT0000414	hsa-let-7g	7799	PRDM2	PR domain containing 2, with ZNF domain
MIMAT0000414	hsa-let-7g	79158	GNPTAB	N-acetylglucosamine-1-phosphate transferase, alpha and beta subunits
MIMAT0000414	hsa-let-7g	79589	RNF128	ring finger protein 128
MIMAT0000414	hsa-let-7g	79591	C10orf76	chromosome 10 open reading frame 76
MIMAT0000414	hsa-let-7g	79628	SH3TC2	SH3 domain and tetratricopeptide repeats 2
MIMAT0000414	hsa-let-7g	79760	GEMIN7	gem (nuclear organelle) associated protein 7
MIMAT0000414	hsa-let-7g	79776	ZFHX4	zinc finger homeobox 4
MIMAT0000414	hsa-let-7g	84224	NBPF3	neuroblastoma breakpoint family, member 3
MIMAT0000414	hsa-let-7g	84612	PARD6B	par-6 partitioning defective 6 homolog beta (C. elegans)
MIMAT0000414	hsa-let-7g	8708	B3GALT1	UDP-Gal:betaGlcNAc beta 1,3-galactosyltransferase, polypeptide 1
MIMAT0000414	hsa-let-7g	8725	C19orf2	chromosome 19 open reading frame 2
MIMAT0000414	hsa-let-7g	92	ACVR2A	activin A receptor, type IIA
MIMAT0000414	hsa-let-7g	9519	TBPL1	TBP-like 1
MIMAT0000414	hsa-let-7g	9783	RIMS3	regulating synaptic membrane exocytosis 3
MIMAT0000414	hsa-let-7g	9791	PTDSS1	phosphatidylserine synthase 1
MIMAT0003322	hsa-miR-652	10150	MBNL2	muscleblind-like 2 (Drosophila)
MIMAT0003322	hsa-miR-652	1456	CSNK1G3	casein kinase 1, gamma 3
MIMAT0003322	hsa-miR-652	2561	GABRB2	gamma-aminobutyric acid (GABA) A receptor, beta 2
MIMAT0003322	hsa-miR-652	26073	POLDIP2	polymerase (DNA-directed), delta interacting protein 2
MIMAT0003322	hsa-miR-652	3614	IMPDH1	IMP (inosine monophosphate) dehydrogenase 1
MIMAT0003322	hsa-miR-652	53916	RAB4B	RAB4B, member RAS oncogene family
MIMAT0003322	hsa-miR-652	55068	ENOX1	ecto-NOX disulfide-thiol exchanger 1
MIMAT0003322	hsa-miR-652	60312	AFAP1	actin filament associated protein 1
MIMAT0003322	hsa-miR-652	92	ACVR2A	activin A receptor, type IIA
MIMAT0003322	hsa-miR-652	9644	SH3PXD2A	SH3 and PX domains 2A
MIMAT0002873	hsa-miR-502-5p	10110	SGK2	serum/glucocorticoid regulated kinase 2
MIMAT0002873	hsa-miR-502-5p	10716	TBR1	T-box, brain, 1
MIMAT0002873	hsa-miR-502-5p	10894	LYVE1	lymphatic vessel endothelial hyaluronan receptor 1
MIMAT0002873	hsa-miR-502-5p	147179	WIPF2	WAS/WASL interacting protein family, member 2
MIMAT0002873	hsa-miR-502-5p	1501	CTNND2	catenin (cadherin-associated protein), delta 2 (neural plakophilin-related arm-repeat protein)
MIMAT0002873	hsa-miR-502-5p	157567	ANKRD46	ankyrin repeat domain 46
MIMAT0002873	hsa-miR-502-5p	199731	CADM4	cell adhesion molecule 4
MIMAT0002873	hsa-miR-502-5p	2036	EPB41L1	erythrocyte membrane protein band 4.1-like 1
MIMAT0002873	hsa-miR-502-5p	22794	CASC3	cancer susceptibility candidate 3
MIMAT0002873	hsa-miR-502-5p	22862	FNDC3A	fibronectin type III domain containing 3A
MIMAT0002873	hsa-miR-502-5p	22943	DKK1	dickkopf homolog 1 (Xenopus laevis)
MIMAT0002873	hsa-miR-502-5p	23005	MAPKBP1	mitogen-activated protein kinase binding protein 1
MIMAT0002873	hsa-miR-502-5p	2561	GABRB2	gamma-aminobutyric acid (GABA) A receptor, beta 2
MIMAT0002873	hsa-miR-502-5p	266977	GPR110	G protein-coupled receptor 110
MIMAT0002873	hsa-miR-502-5p	2892	GRIA3	glutamate receptor, ionotrophic, AMPA 3
MIMAT0002873	hsa-miR-502-5p	3224	HOXC8	homeobox C8
MIMAT0002873	hsa-miR-502-5p	3340	NDST1	N-deacetylase/N-sulfotransferase (heparan glucosaminyl) 1
MIMAT0002873	hsa-miR-502-5p	5042	PABPC3	poly(A) binding protein, cytoplasmic 3
MIMAT0002873	hsa-miR-502-5p	51750	RTEL1	regulator of telomere elongation helicase 1
MIMAT0002873	hsa-miR-502-5p	5469	MED1	mediator complex subunit 1
MIMAT0002873	hsa-miR-502-5p	55731	C17orf63	chromosome 17 open reading frame 63
MIMAT0002873	hsa-miR-502-5p	5817	PVR	poliovirus receptor
MIMAT0002873	hsa-miR-502-5p	60312	AFAP1	actin filament associated protein 1
MIMAT0002873	hsa-miR-502-5p	66036	MTMR9	myotubularin related protein 9
MIMAT0002873	hsa-miR-502-5p	7052	TGM2	transglutaminase 2 (C polypeptide, protein-glutamine-gamma-glutamyltransferase)
MIMAT0002873	hsa-miR-502-5p	7799	PRDM2	PR domain containing 2, with ZNF domain
MIMAT0002873	hsa-miR-502-5p	79628	SH3TC2	SH3 domain and tetratricopeptide repeats 2
MIMAT0002873	hsa-miR-502-5p	8675	STX16	syntaxin 16
MIMAT0002873	hsa-miR-502-5p	8929	PHOX2B	paired-like homeobox 2b
MIMAT0002873	hsa-miR-502-5p	9649	RALGPS1	Ral GEF with PH domain and SH3 binding motif 1
MIMAT0002873	hsa-miR-502-5p	9783	RIMS3	regulating synaptic membrane exocytosis 3
MIMAT0000727	hsa-miR-374a	10023	FRAT1	frequently rearranged in advanced T-cell lymphomas
MIMAT0000727	hsa-miR-374a	10090	UST	uronyl-2-sulfotransferase
MIMAT0000727	hsa-miR-374a	10150	MBNL2	muscleblind-like 2 (Drosophila)
MIMAT0000727	hsa-miR-374a	10630	PDPN	podoplanin
MIMAT0000727	hsa-miR-374a	11179	ZNF277	zinc finger protein 277
MIMAT0000727	hsa-miR-374a	11228	RASSF8	Ras association (RalGDS/AF-6) domain family (N-terminal) member 8
MIMAT0000727	hsa-miR-374a	116	ADCYAP1	adenylate cyclase activating polypeptide 1 (pituitary)
MIMAT0000727	hsa-miR-374a	147179	WIPF2	WAS/WASL interacting protein family, member 2
MIMAT0000727	hsa-miR-374a	157567	ANKRD46	ankyrin repeat domain 46
MIMAT0000727	hsa-miR-374a	22862	FNDC3A	fibronectin type III domain containing 3A
MIMAT0000727	hsa-miR-374a	2290	FOXG1	forkhead box G1
MIMAT0000727	hsa-miR-374a	22943	DKK1	dickkopf homolog 1 (Xenopus laevis)
MIMAT0000727	hsa-miR-374a	23119	HIC2	hypermethylated in cancer 2
MIMAT0000727	hsa-miR-374a	23250	ATP11A	ATPase, class VI, type 11A
MIMAT0000727	hsa-miR-374a	2354	FOSB	FBJ murine osteosarcoma viral oncogene homolog B
MIMAT0000727	hsa-miR-374a	2444	FRK	fyn-related kinase
MIMAT0000727	hsa-miR-374a	2561	GABRB2	gamma-aminobutyric acid (GABA) A receptor, beta 2
MIMAT0000727	hsa-miR-374a	27010	TPK1	thiamin pyrophosphokinase 1
MIMAT0000727	hsa-miR-374a	284	ANGPT1	angiopoietin 1
MIMAT0000727	hsa-miR-374a	307	ANXA4	annexin A4
MIMAT0000727	hsa-miR-374a	3224	HOXC8	homeobox C8
MIMAT0000727	hsa-miR-374a	3340	NDST1	N-deacetylase/N-sulfotransferase (heparan glucosaminyl) 1
MIMAT0000727	hsa-miR-374a	3397	ID1	inhibitor of DNA binding 1, dominant negative helix-loop-helix protein
MIMAT0000727	hsa-miR-374a	4052	LTBP1	latent transforming growth factor beta binding protein 1
MIMAT0000727	hsa-miR-374a	443	ASPA	aspartoacylase (Canavan disease)
MIMAT0000727	hsa-miR-374a	4741	NEFM	neurofilament, medium polypeptide 150kDa
MIMAT0000727	hsa-miR-374a	50616	IL22	interleukin 22
MIMAT0000727	hsa-miR-374a	5069	PAPPA	pregnancy-associated plasma protein A, pappalysin 1
MIMAT0000727	hsa-miR-374a	51030	FAM18B	family with sequence similarity 18, member B
MIMAT0000727	hsa-miR-374a	51206	GP6	glycoprotein VI (platelet)
MIMAT0000727	hsa-miR-374a	51230	PHF20	PHD finger protein 20
MIMAT0000727	hsa-miR-374a	54704	PDP1	protein phosphatase 2C, magnesium-dependent, catalytic subunit
MIMAT0000727	hsa-miR-374a	54885	TBC1D8B	TBC1 domain family, member 8B (with GRAM domain)
MIMAT0000727	hsa-miR-374a	54915	YTHDF1	YTH domain family, member 1
MIMAT0000727	hsa-miR-374a	55160	ARHGEF10L	Rho guanine nucleotide exchange factor (GEF) 10-like
MIMAT0000727	hsa-miR-374a	55288	RHOT1	ras homolog gene family, member T1
MIMAT0000727	hsa-miR-374a	55731	C17orf63	chromosome 17 open reading frame 63
MIMAT0000727	hsa-miR-374a	57213	C13orf1	chromosome 13 open reading frame 1
MIMAT0000727	hsa-miR-374a	5737	PTGFR	prostaglandin F receptor (FP)
MIMAT0000727	hsa-miR-374a	57403	RAB22A	RAB22A, member RAS oncogene family
MIMAT0000727	hsa-miR-374a	6446	SGK1	serum/glucocorticoid regulated kinase 1
MIMAT0000727	hsa-miR-374a	6789	STK4	serine/threonine kinase 4
MIMAT0000727	hsa-miR-374a	6874	TAF4	TAF4 RNA polymerase II, TATA box binding protein (TBP)-associated factor, 135kDa
MIMAT0000727	hsa-miR-374a	7071	KLF10	Kruppel-like factor 10
MIMAT0000727	hsa-miR-374a	7518	XRCC4	X-ray repair complementing defective repair in Chinese hamster cells 4
MIMAT0000727	hsa-miR-374a	7538	ZFP36	zinc finger protein 36, C3H type, homolog (mouse)
MIMAT0000727	hsa-miR-374a	7799	PRDM2	PR domain containing 2, with ZNF domain
MIMAT0000727	hsa-miR-374a	783	CACNB2	calcium channel, voltage-dependent, beta 2 subunit
MIMAT0000727	hsa-miR-374a	79628	SH3TC2	SH3 domain and tetratricopeptide repeats 2
MIMAT0000727	hsa-miR-374a	8202	NCOA3	nuclear receptor coactivator 3
MIMAT0000727	hsa-miR-374a	84224	NBPF3	neuroblastoma breakpoint family, member 3
MIMAT0000727	hsa-miR-374a	84612	PARD6B	par-6 partitioning defective 6 homolog beta (C. elegans)
MIMAT0000727	hsa-miR-374a	8504	PEX3	peroxisomal biogenesis factor 3
MIMAT0000727	hsa-miR-374a	8874	ARHGEF7	Rho guanine nucleotide exchange factor (GEF) 7
MIMAT0000727	hsa-miR-374a	8929	PHOX2B	paired-like homeobox 2b
MIMAT0000727	hsa-miR-374a	9637	FEZ2	fasciculation and elongation protein zeta 2 (zygin II)
MIMAT0000727	hsa-miR-374a	9649	RALGPS1	Ral GEF with PH domain and SH3 binding motif 1
MIMAT0000727	hsa-miR-374a	9703	KIAA0100	KIAA0100
MIMAT0000705	hsa-miR-362-5p	10612	TRIM3	tripartite motif-containing 3
MIMAT0000705	hsa-miR-362-5p	10904	BLCAP	bladder cancer associated protein
MIMAT0000705	hsa-miR-362-5p	10955	SERINC3	serine incorporator 3
MIMAT0000705	hsa-miR-362-5p	11148	HHLA2	HERV-H LTR-associating 2
MIMAT0000705	hsa-miR-362-5p	1456	CSNK1G3	casein kinase 1, gamma 3
MIMAT0000705	hsa-miR-362-5p	147179	WIPF2	WAS/WASL interacting protein family, member 2
MIMAT0000705	hsa-miR-362-5p	150	ADRA2A	adrenergic, alpha-2A-, receptor
MIMAT0000705	hsa-miR-362-5p	1523	CUX1	cut-like homeobox 1
MIMAT0000705	hsa-miR-362-5p	1843	DUSP1	dual specificity phosphatase 1
MIMAT0000705	hsa-miR-362-5p	199731	CADM4	cell adhesion molecule 4
MIMAT0000705	hsa-miR-362-5p	2067	ERCC1	excision repair cross-complementing rodent repair deficiency, complementation group 1 (includes overlapping antisense sequence)
MIMAT0000705	hsa-miR-362-5p	22794	CASC3	cancer susceptibility candidate 3
MIMAT0000705	hsa-miR-362-5p	22839	DLGAP4	discs, large (Drosophila) homolog-associated protein 4
MIMAT0000705	hsa-miR-362-5p	22862	FNDC3A	fibronectin type III domain containing 3A
MIMAT0000705	hsa-miR-362-5p	22943	DKK1	dickkopf homolog 1 (Xenopus laevis)
MIMAT0000705	hsa-miR-362-5p	23119	HIC2	hypermethylated in cancer 2
MIMAT0000705	hsa-miR-362-5p	23338	PHF15	PHD finger protein 15
MIMAT0000705	hsa-miR-362-5p	27010	TPK1	thiamin pyrophosphokinase 1
MIMAT0000705	hsa-miR-362-5p	2892	GRIA3	glutamate receptor, ionotrophic, AMPA 3
MIMAT0000705	hsa-miR-362-5p	4747	NEFL	neurofilament, light polypeptide 68kDa
MIMAT0000705	hsa-miR-362-5p	51230	PHF20	PHD finger protein 20
MIMAT0000705	hsa-miR-362-5p	54885	TBC1D8B	TBC1 domain family, member 8B (with GRAM domain)
MIMAT0000705	hsa-miR-362-5p	55757	UGGT2	UDP-glucose ceramide glucosyltransferase-like 2
MIMAT0000705	hsa-miR-362-5p	57148	RALGAPB	KIAA1219
MIMAT0000705	hsa-miR-362-5p	5737	PTGFR	prostaglandin F receptor (FP)
MIMAT0000705	hsa-miR-362-5p	6615	SNAI1	snail homolog 1 (Drosophila)
MIMAT0000705	hsa-miR-362-5p	696	BTN1A1	butyrophilin, subfamily 1, member A1
MIMAT0000705	hsa-miR-362-5p	7320	UBE2B	ubiquitin-conjugating enzyme E2B (RAD6 homolog)
MIMAT0000705	hsa-miR-362-5p	7799	PRDM2	PR domain containing 2, with ZNF domain
MIMAT0000705	hsa-miR-362-5p	79628	SH3TC2	SH3 domain and tetratricopeptide repeats 2
MIMAT0000705	hsa-miR-362-5p	8675	STX16	syntaxin 16
MIMAT0000705	hsa-miR-362-5p	8708	B3GALT1	UDP-Gal:betaGlcNAc beta 1,3-galactosyltransferase, polypeptide 1
MIMAT0000705	hsa-miR-362-5p	92	ACVR2A	activin A receptor, type IIA
MIMAT0000705	hsa-miR-362-5p	9589	WTAP	Wilms tumor 1 associated protein
MIMAT0000705	hsa-miR-362-5p	9644	SH3PXD2A	SH3 and PX domains 2A
MIMAT0000705	hsa-miR-362-5p	9649	RALGPS1	Ral GEF with PH domain and SH3 binding motif 1
MIMAT0000705	hsa-miR-362-5p	9783	RIMS3	regulating synaptic membrane exocytosis 3
MIMAT0000451	hsa-miR-150	10090	UST	uronyl-2-sulfotransferase
MIMAT0000451	hsa-miR-150	10150	MBNL2	muscleblind-like 2 (Drosophila)
MIMAT0000451	hsa-miR-150	10241	CALCOCO2	calcium binding and coiled-coil domain 2
MIMAT0000451	hsa-miR-150	10630	PDPN	podoplanin
MIMAT0000451	hsa-miR-150	11215	AKAP11	A kinase (PRKA) anchor protein 11
MIMAT0000451	hsa-miR-150	167227	DCP2	DCP2 decapping enzyme homolog (S. cerevisiae)
MIMAT0000451	hsa-miR-150	199731	CADM4	cell adhesion molecule 4
MIMAT0000451	hsa-miR-150	22862	FNDC3A	fibronectin type III domain containing 3A
MIMAT0000451	hsa-miR-150	23254	KAZ	kazrin
MIMAT0000451	hsa-miR-150	26205	GMEB2	glucocorticoid modulatory element binding protein 2
MIMAT0000451	hsa-miR-150	284942	RPL23AP82	similar to RPL23AP7 protein
MIMAT0000451	hsa-miR-150	324	APC	adenomatous polyposis coli
MIMAT0000451	hsa-miR-150	3340	NDST1	N-deacetylase/N-sulfotransferase (heparan glucosaminyl) 1
MIMAT0000451	hsa-miR-150	387263	C6orf120	chromosome 6 open reading frame 120
MIMAT0000451	hsa-miR-150	5069	PAPPA	pregnancy-associated plasma protein A, pappalysin 1
MIMAT0000451	hsa-miR-150	5138	PDE2A	phosphodiesterase 2A, cGMP-stimulated
MIMAT0000451	hsa-miR-150	51701	NLK	nemo-like kinase
MIMAT0000451	hsa-miR-150	54704	PDP1	protein phosphatase 2C, magnesium-dependent, catalytic subunit
MIMAT0000451	hsa-miR-150	55095	SAMD4B	sterile alpha motif domain containing 4B
MIMAT0000451	hsa-miR-150	55182	RNF220	chromosome 1 open reading frame 164
MIMAT0000451	hsa-miR-150	55245	UQCC	ubiquinol-cytochrome c reductase complex chaperone, CBP3 homolog (yeast)
MIMAT0000451	hsa-miR-150	55616	ASAP3	development and differentiation enhancing factor-like 1
MIMAT0000451	hsa-miR-150	5737	PTGFR	prostaglandin F receptor (FP)
MIMAT0000451	hsa-miR-150	57446	NDRG3	NDRG family member 3
MIMAT0000451	hsa-miR-150	64344	HIF3A	hypoxia inducible factor 3, alpha subunit
MIMAT0000451	hsa-miR-150	7410	VAV2	vav 2 guanine nucleotide exchange factor
MIMAT0000451	hsa-miR-150	7696	ZNF137	zinc finger protein 137
MIMAT0000451	hsa-miR-150	775	CACNA1C	calcium channel, voltage-dependent, L type, alpha 1C subunit
MIMAT0000451	hsa-miR-150	79628	SH3TC2	SH3 domain and tetratricopeptide repeats 2
MIMAT0000451	hsa-miR-150	84224	NBPF3	neuroblastoma breakpoint family, member 3
MIMAT0000451	hsa-miR-150	8675	STX16	syntaxin 16
MIMAT0000451	hsa-miR-150	8913	CACNA1G	calcium channel, voltage-dependent, T type, alpha 1G subunit
MIMAT0000451	hsa-miR-150	9139	CBFA2T2	core-binding factor, runt domain, alpha subunit 2; translocated to, 2
MIMAT0000451	hsa-miR-150	9589	WTAP	Wilms tumor 1 associated protein
MIMAT0000451	hsa-miR-150	9637	FEZ2	fasciculation and elongation protein zeta 2 (zygin II)
MIMAT0000451	hsa-miR-150	9703	KIAA0100	KIAA0100
MIMAT0002809	hsa-miR-146b-5p	10014	HDAC5	histone deacetylase 5
MIMAT0002809	hsa-miR-146b-5p	10023	FRAT1	frequently rearranged in advanced T-cell lymphomas
MIMAT0002809	hsa-miR-146b-5p	10241	CALCOCO2	calcium binding and coiled-coil domain 2
MIMAT0002809	hsa-miR-146b-5p	11215	AKAP11	A kinase (PRKA) anchor protein 11
MIMAT0002809	hsa-miR-146b-5p	11326	VSIG4	V-set and immunoglobulin domain containing 4
MIMAT0002809	hsa-miR-146b-5p	147179	WIPF2	WAS/WASL interacting protein family, member 2
MIMAT0002809	hsa-miR-146b-5p	1501	CTNND2	catenin (cadherin-associated protein), delta 2 (neural plakophilin-related arm-repeat protein)
MIMAT0002809	hsa-miR-146b-5p	22794	CASC3	cancer susceptibility candidate 3
MIMAT0002809	hsa-miR-146b-5p	22862	FNDC3A	fibronectin type III domain containing 3A
MIMAT0002809	hsa-miR-146b-5p	22943	DKK1	dickkopf homolog 1 (Xenopus laevis)
MIMAT0002809	hsa-miR-146b-5p	2543	GAGE1	G antigen 1
MIMAT0002809	hsa-miR-146b-5p	2561	GABRB2	gamma-aminobutyric acid (GABA) A receptor, beta 2
MIMAT0002809	hsa-miR-146b-5p	284	ANGPT1	angiopoietin 1
MIMAT0002809	hsa-miR-146b-5p	5069	PAPPA	pregnancy-associated plasma protein A, pappalysin 1
MIMAT0002809	hsa-miR-146b-5p	51082	POLR1D	polymerase (RNA) I polypeptide D, 16kDa
MIMAT0002809	hsa-miR-146b-5p	51614	ERGIC3	ERGIC and golgi 3
MIMAT0002809	hsa-miR-146b-5p	51654	CDK5RAP1	CDK5 regulatory subunit associated protein 1
MIMAT0002809	hsa-miR-146b-5p	54475	NLE1	notchless homolog 1 (Drosophila)
MIMAT0002809	hsa-miR-146b-5p	54704	PDP1	protein phosphatase 2C, magnesium-dependent, catalytic subunit
MIMAT0002809	hsa-miR-146b-5p	5476	CTSA	cathepsin A
MIMAT0002809	hsa-miR-146b-5p	55731	C17orf63	chromosome 17 open reading frame 63
MIMAT0002809	hsa-miR-146b-5p	5770	PTPN1	protein tyrosine phosphatase, non-receptor type 1
MIMAT0002809	hsa-miR-146b-5p	57787	MARK4	MAP/microtubule affinity-regulating kinase 4
MIMAT0002809	hsa-miR-146b-5p	6422	SFRP1	secreted frizzled-related protein 1
MIMAT0002809	hsa-miR-146b-5p	64344	HIF3A	hypoxia inducible factor 3, alpha subunit
MIMAT0002809	hsa-miR-146b-5p	6446	SGK1	serum/glucocorticoid regulated kinase 1
MIMAT0002809	hsa-miR-146b-5p	64848	YTHDC2	YTH domain containing 2
MIMAT0002809	hsa-miR-146b-5p	6840	SVIL	supervillin
MIMAT0002809	hsa-miR-146b-5p	79171	RBM42	RNA binding motif protein 42
MIMAT0002809	hsa-miR-146b-5p	79591	C10orf76	chromosome 10 open reading frame 76
MIMAT0002809	hsa-miR-146b-5p	79628	SH3TC2	SH3 domain and tetratricopeptide repeats 2
MIMAT0002809	hsa-miR-146b-5p	79810	PTCD2	pentatricopeptide repeat domain 2
MIMAT0002809	hsa-miR-146b-5p	8874	ARHGEF7	Rho guanine nucleotide exchange factor (GEF) 7
MIMAT0002809	hsa-miR-146b-5p	8929	PHOX2B	paired-like homeobox 2b
MIMAT0002809	hsa-miR-146b-5p	9139	CBFA2T2	core-binding factor, runt domain, alpha subunit 2; translocated to, 2
MIMAT0002809	hsa-miR-146b-5p	9724	UTP14C	UTP14, U3 small nucleolar ribonucleoprotein, homolog C (yeast)
MIMAT0002809	hsa-miR-146b-5p	9825	SPATA2	spermatogenesis associated 2
MIMAT0000449	hsa-miR-146a	10014	HDAC5	histone deacetylase 5
MIMAT0000449	hsa-miR-146a	10023	FRAT1	frequently rearranged in advanced T-cell lymphomas
MIMAT0000449	hsa-miR-146a	10241	CALCOCO2	calcium binding and coiled-coil domain 2
MIMAT0000449	hsa-miR-146a	11215	AKAP11	A kinase (PRKA) anchor protein 11
MIMAT0000449	hsa-miR-146a	11326	VSIG4	V-set and immunoglobulin domain containing 4
MIMAT0000449	hsa-miR-146a	126	ADH1C	alcohol dehydrogenase 1C (class I), gamma polypeptide
MIMAT0000449	hsa-miR-146a	147179	WIPF2	WAS/WASL interacting protein family, member 2
MIMAT0000449	hsa-miR-146a	22794	CASC3	cancer susceptibility candidate 3
MIMAT0000449	hsa-miR-146a	22943	DKK1	dickkopf homolog 1 (Xenopus laevis)
MIMAT0000449	hsa-miR-146a	2354	FOSB	FBJ murine osteosarcoma viral oncogene homolog B
MIMAT0000449	hsa-miR-146a	2543	GAGE1	G antigen 1
MIMAT0000449	hsa-miR-146a	2561	GABRB2	gamma-aminobutyric acid (GABA) A receptor, beta 2
MIMAT0000449	hsa-miR-146a	4052	LTBP1	latent transforming growth factor beta binding protein 1
MIMAT0000449	hsa-miR-146a	51614	ERGIC3	ERGIC and golgi 3
MIMAT0000449	hsa-miR-146a	51654	CDK5RAP1	CDK5 regulatory subunit associated protein 1
MIMAT0000449	hsa-miR-146a	54475	NLE1	notchless homolog 1 (Drosophila)
MIMAT0000449	hsa-miR-146a	54704	PDP1	protein phosphatase 2C, magnesium-dependent, catalytic subunit
MIMAT0000449	hsa-miR-146a	5476	CTSA	cathepsin A
MIMAT0000449	hsa-miR-146a	55731	C17orf63	chromosome 17 open reading frame 63
MIMAT0000449	hsa-miR-146a	5770	PTPN1	protein tyrosine phosphatase, non-receptor type 1
MIMAT0000449	hsa-miR-146a	57787	MARK4	MAP/microtubule affinity-regulating kinase 4
MIMAT0000449	hsa-miR-146a	60625	DHX35	DEAH (Asp-Glu-Ala-His) box polypeptide 35
MIMAT0000449	hsa-miR-146a	6422	SFRP1	secreted frizzled-related protein 1
MIMAT0000449	hsa-miR-146a	64344	HIF3A	hypoxia inducible factor 3, alpha subunit
MIMAT0000449	hsa-miR-146a	6446	SGK1	serum/glucocorticoid regulated kinase 1
MIMAT0000449	hsa-miR-146a	64848	YTHDC2	YTH domain containing 2
MIMAT0000449	hsa-miR-146a	6840	SVIL	supervillin
MIMAT0000449	hsa-miR-146a	79171	RBM42	RNA binding motif protein 42
MIMAT0000449	hsa-miR-146a	79591	C10orf76	chromosome 10 open reading frame 76
MIMAT0000449	hsa-miR-146a	79628	SH3TC2	SH3 domain and tetratricopeptide repeats 2
MIMAT0000449	hsa-miR-146a	79810	PTCD2	pentatricopeptide repeat domain 2
MIMAT0000449	hsa-miR-146a	8874	ARHGEF7	Rho guanine nucleotide exchange factor (GEF) 7
MIMAT0000449	hsa-miR-146a	8929	PHOX2B	paired-like homeobox 2b
MIMAT0000449	hsa-miR-146a	9649	RALGPS1	Ral GEF with PH domain and SH3 binding motif 1
MIMAT0000449	hsa-miR-146a	9724	UTP14C	UTP14, U3 small nucleolar ribonucleoprotein, homolog C (yeast)
MIMAT0000449	hsa-miR-146a	9825	SPATA2	spermatogenesis associated 2
MIMAT0004955	hsa-miR-374b	10090	UST	uronyl-2-sulfotransferase
MIMAT0004955	hsa-miR-374b	10150	MBNL2	muscleblind-like 2 (Drosophila)
MIMAT0004955	hsa-miR-374b	10630	PDPN	podoplanin
MIMAT0004955	hsa-miR-374b	11179	ZNF277	zinc finger protein 277
MIMAT0004955	hsa-miR-374b	11228	RASSF8	Ras association (RalGDS/AF-6) domain family (N-terminal) member 8
MIMAT0004955	hsa-miR-374b	116	ADCYAP1	adenylate cyclase activating polypeptide 1 (pituitary)
MIMAT0004955	hsa-miR-374b	147179	WIPF2	WAS/WASL interacting protein family, member 2
MIMAT0004955	hsa-miR-374b	1523	CUX1	cut-like homeobox 1
MIMAT0004955	hsa-miR-374b	157567	ANKRD46	ankyrin repeat domain 46
MIMAT0004955	hsa-miR-374b	167227	DCP2	DCP2 decapping enzyme homolog (S. cerevisiae)
MIMAT0004955	hsa-miR-374b	2290	FOXG1	forkhead box G1
MIMAT0004955	hsa-miR-374b	23250	ATP11A	ATPase, class VI, type 11A
MIMAT0004955	hsa-miR-374b	2354	FOSB	FBJ murine osteosarcoma viral oncogene homolog B
MIMAT0004955	hsa-miR-374b	2444	FRK	fyn-related kinase
MIMAT0004955	hsa-miR-374b	2561	GABRB2	gamma-aminobutyric acid (GABA) A receptor, beta 2
MIMAT0004955	hsa-miR-374b	27010	TPK1	thiamin pyrophosphokinase 1
MIMAT0004955	hsa-miR-374b	284	ANGPT1	angiopoietin 1
MIMAT0004955	hsa-miR-374b	307	ANXA4	annexin A4
MIMAT0004955	hsa-miR-374b	3224	HOXC8	homeobox C8
MIMAT0004955	hsa-miR-374b	4052	LTBP1	latent transforming growth factor beta binding protein 1
MIMAT0004955	hsa-miR-374b	443	ASPA	aspartoacylase (Canavan disease)
MIMAT0004955	hsa-miR-374b	50616	IL22	interleukin 22
MIMAT0004955	hsa-miR-374b	5069	PAPPA	pregnancy-associated plasma protein A, pappalysin 1
MIMAT0004955	hsa-miR-374b	51030	FAM18B	family with sequence similarity 18, member B
MIMAT0004955	hsa-miR-374b	51206	GP6	glycoprotein VI (platelet)
MIMAT0004955	hsa-miR-374b	51230	PHF20	PHD finger protein 20
MIMAT0004955	hsa-miR-374b	54885	TBC1D8B	TBC1 domain family, member 8B (with GRAM domain)
MIMAT0004955	hsa-miR-374b	54915	YTHDF1	YTH domain family, member 1
MIMAT0004955	hsa-miR-374b	55160	ARHGEF10L	Rho guanine nucleotide exchange factor (GEF) 10-like
MIMAT0004955	hsa-miR-374b	55288	RHOT1	ras homolog gene family, member T1
MIMAT0004955	hsa-miR-374b	55731	C17orf63	chromosome 17 open reading frame 63
MIMAT0004955	hsa-miR-374b	57213	C13orf1	chromosome 13 open reading frame 1
MIMAT0004955	hsa-miR-374b	5737	PTGFR	prostaglandin F receptor (FP)
MIMAT0004955	hsa-miR-374b	57403	RAB22A	RAB22A, member RAS oncogene family
MIMAT0004955	hsa-miR-374b	6789	STK4	serine/threonine kinase 4
MIMAT0004955	hsa-miR-374b	696	BTN1A1	butyrophilin, subfamily 1, member A1
MIMAT0004955	hsa-miR-374b	7071	KLF10	Kruppel-like factor 10
MIMAT0004955	hsa-miR-374b	7518	XRCC4	X-ray repair complementing defective repair in Chinese hamster cells 4
MIMAT0004955	hsa-miR-374b	7538	ZFP36	zinc finger protein 36, C3H type, homolog (mouse)
MIMAT0004955	hsa-miR-374b	7799	PRDM2	PR domain containing 2, with ZNF domain
MIMAT0004955	hsa-miR-374b	783	CACNB2	calcium channel, voltage-dependent, beta 2 subunit
MIMAT0004955	hsa-miR-374b	79628	SH3TC2	SH3 domain and tetratricopeptide repeats 2
MIMAT0004955	hsa-miR-374b	79776	ZFHX4	zinc finger homeobox 4
MIMAT0004955	hsa-miR-374b	80350	LPAL2	lipoprotein, Lp(a)-like 2
MIMAT0004955	hsa-miR-374b	8202	NCOA3	nuclear receptor coactivator 3
MIMAT0004955	hsa-miR-374b	84224	NBPF3	neuroblastoma breakpoint family, member 3
MIMAT0004955	hsa-miR-374b	84612	PARD6B	par-6 partitioning defective 6 homolog beta (C. elegans)
MIMAT0004955	hsa-miR-374b	8874	ARHGEF7	Rho guanine nucleotide exchange factor (GEF) 7
MIMAT0004955	hsa-miR-374b	9637	FEZ2	fasciculation and elongation protein zeta 2 (zygin II)
MIMAT0004955	hsa-miR-374b	9649	RALGPS1	Ral GEF with PH domain and SH3 binding motif 1
MIMAT0004955	hsa-miR-374b	9703	KIAA0100	KIAA0100
MIMAT0000758	hsa-miR-135b	10643	IGF2BP3	insulin-like growth factor 2 mRNA binding protein 3
MIMAT0000758	hsa-miR-135b	10904	BLCAP	bladder cancer associated protein
MIMAT0000758	hsa-miR-135b	11215	AKAP11	A kinase (PRKA) anchor protein 11
MIMAT0000758	hsa-miR-135b	11228	RASSF8	Ras association (RalGDS/AF-6) domain family (N-terminal) member 8
MIMAT0000758	hsa-miR-135b	11261	CHP	calcium binding protein P22
MIMAT0000758	hsa-miR-135b	116	ADCYAP1	adenylate cyclase activating polypeptide 1 (pituitary)
MIMAT0000758	hsa-miR-135b	1456	CSNK1G3	casein kinase 1, gamma 3
MIMAT0000758	hsa-miR-135b	147179	WIPF2	WAS/WASL interacting protein family, member 2
MIMAT0000758	hsa-miR-135b	150	ADRA2A	adrenergic, alpha-2A-, receptor
MIMAT0000758	hsa-miR-135b	157567	ANKRD46	ankyrin repeat domain 46
MIMAT0000758	hsa-miR-135b	199731	CADM4	cell adhesion molecule 4
MIMAT0000758	hsa-miR-135b	2036	EPB41L1	erythrocyte membrane protein band 4.1-like 1
MIMAT0000758	hsa-miR-135b	23005	MAPKBP1	mitogen-activated protein kinase binding protein 1
MIMAT0000758	hsa-miR-135b	2308	FOXO1	forkhead box O1
MIMAT0000758	hsa-miR-135b	23143	LRCH1	leucine-rich repeats and calponin homology (CH) domain containing 1
MIMAT0000758	hsa-miR-135b	23254	KAZ	kazrin
MIMAT0000758	hsa-miR-135b	23328	SASH1	SAM and SH3 domain containing 1
MIMAT0000758	hsa-miR-135b	2444	FRK	fyn-related kinase
MIMAT0000758	hsa-miR-135b	2561	GABRB2	gamma-aminobutyric acid (GABA) A receptor, beta 2
MIMAT0000758	hsa-miR-135b	2892	GRIA3	glutamate receptor, ionotrophic, AMPA 3
MIMAT0000758	hsa-miR-135b	2963	GTF2F2	general transcription factor IIF, polypeptide 2, 30kDa
MIMAT0000758	hsa-miR-135b	324	APC	adenomatous polyposis coli
MIMAT0000758	hsa-miR-135b	3839	KPNA3	karyopherin alpha 3 (importin alpha 4)
MIMAT0000758	hsa-miR-135b	387263	C6orf120	chromosome 6 open reading frame 120
MIMAT0000758	hsa-miR-135b	467	ATF3	activating transcription factor 3
MIMAT0000758	hsa-miR-135b	4741	NEFM	neurofilament, medium polypeptide 150kDa
MIMAT0000758	hsa-miR-135b	50616	IL22	interleukin 22
MIMAT0000758	hsa-miR-135b	51082	POLR1D	polymerase (RNA) I polypeptide D, 16kDa
MIMAT0000758	hsa-miR-135b	51230	PHF20	PHD finger protein 20
MIMAT0000758	hsa-miR-135b	5138	PDE2A	phosphodiesterase 2A, cGMP-stimulated
MIMAT0000758	hsa-miR-135b	51614	ERGIC3	ERGIC and golgi 3
MIMAT0000758	hsa-miR-135b	54453	RIN2	Ras and Rab interactor 2
MIMAT0000758	hsa-miR-135b	54468	MIOS	hypothetical protein FLJ20323
MIMAT0000758	hsa-miR-135b	54551	MAGEL2	MAGE-like 2
MIMAT0000758	hsa-miR-135b	54704	PDP1	protein phosphatase 2C, magnesium-dependent, catalytic subunit
MIMAT0000758	hsa-miR-135b	55213	RCBTB1	regulator of chromosome condensation (RCC1) and BTB (POZ) domain containing protein 1
MIMAT0000758	hsa-miR-135b	55288	RHOT1	ras homolog gene family, member T1
MIMAT0000758	hsa-miR-135b	55422	ZNF331	zinc finger protein 331
MIMAT0000758	hsa-miR-135b	55616	ASAP3	development and differentiation enhancing factor-like 1
MIMAT0000758	hsa-miR-135b	55857	PLK1S1	chromosome 20 open reading frame 19
MIMAT0000758	hsa-miR-135b	57148	RALGAPB	KIAA1219
MIMAT0000758	hsa-miR-135b	5925	RB1	retinoblastoma 1 (including osteosarcoma)
MIMAT0000758	hsa-miR-135b	64344	HIF3A	hypoxia inducible factor 3, alpha subunit
MIMAT0000758	hsa-miR-135b	6695	SPOCK1	sparc/osteonectin, cwcv and kazal-like domains proteoglycan (testican) 1
MIMAT0000758	hsa-miR-135b	6789	STK4	serine/threonine kinase 4
MIMAT0000758	hsa-miR-135b	6874	TAF4	TAF4 RNA polymerase II, TATA box binding protein (TBP)-associated factor, 135kDa
MIMAT0000758	hsa-miR-135b	7529	YWHAB	tyrosine 3-monooxygenase/tryptophan 5-monooxygenase activation protein, beta polypeptide
MIMAT0000758	hsa-miR-135b	79628	SH3TC2	SH3 domain and tetratricopeptide repeats 2
MIMAT0000758	hsa-miR-135b	80174	DBF4B	DBF4 homolog B (S. cerevisiae)
MIMAT0000758	hsa-miR-135b	84224	NBPF3	neuroblastoma breakpoint family, member 3
MIMAT0000758	hsa-miR-135b	84981	C17orf91	chromosome 17 open reading frame 91
MIMAT0000758	hsa-miR-135b	8874	ARHGEF7	Rho guanine nucleotide exchange factor (GEF) 7
MIMAT0000758	hsa-miR-135b	9334	B4GALT5	UDP-Gal:betaGlcNAc beta 1,4- galactosyltransferase, polypeptide 5
MIMAT0002888	hsa-miR-532-5p	10090	UST	uronyl-2-sulfotransferase
MIMAT0002888	hsa-miR-532-5p	10110	SGK2	serum/glucocorticoid regulated kinase 2
MIMAT0002888	hsa-miR-532-5p	10544	PROCR	protein C receptor, endothelial (EPCR)
MIMAT0002888	hsa-miR-532-5p	11228	RASSF8	Ras association (RalGDS/AF-6) domain family (N-terminal) member 8
MIMAT0002888	hsa-miR-532-5p	11261	CHP	calcium binding protein P22
MIMAT0002888	hsa-miR-532-5p	1501	CTNND2	catenin (cadherin-associated protein), delta 2 (neural plakophilin-related arm-repeat protein)
MIMAT0002888	hsa-miR-532-5p	23143	LRCH1	leucine-rich repeats and calponin homology (CH) domain containing 1
MIMAT0002888	hsa-miR-532-5p	23250	ATP11A	ATPase, class VI, type 11A
MIMAT0002888	hsa-miR-532-5p	2892	GRIA3	glutamate receptor, ionotrophic, AMPA 3
MIMAT0002888	hsa-miR-532-5p	3839	KPNA3	karyopherin alpha 3 (importin alpha 4)
MIMAT0002888	hsa-miR-532-5p	5069	PAPPA	pregnancy-associated plasma protein A, pappalysin 1
MIMAT0002888	hsa-miR-532-5p	51030	FAM18B	family with sequence similarity 18, member B
MIMAT0002888	hsa-miR-532-5p	51082	POLR1D	polymerase (RNA) I polypeptide D, 16kDa
MIMAT0002888	hsa-miR-532-5p	51230	PHF20	PHD finger protein 20
MIMAT0002888	hsa-miR-532-5p	5469	MED1	mediator complex subunit 1
MIMAT0002888	hsa-miR-532-5p	55616	ASAP3	development and differentiation enhancing factor-like 1
MIMAT0002888	hsa-miR-532-5p	55857	PLK1S1	chromosome 20 open reading frame 19
MIMAT0002888	hsa-miR-532-5p	56969	RPL23AP32	ribosomal protein L23a pseudogene 13
MIMAT0002888	hsa-miR-532-5p	57213	C13orf1	chromosome 13 open reading frame 1
MIMAT0002888	hsa-miR-532-5p	5737	PTGFR	prostaglandin F receptor (FP)
MIMAT0002888	hsa-miR-532-5p	5770	PTPN1	protein tyrosine phosphatase, non-receptor type 1
MIMAT0002888	hsa-miR-532-5p	590	BCHE	butyrylcholinesterase
MIMAT0002888	hsa-miR-532-5p	6695	SPOCK1	sparc/osteonectin, cwcv and kazal-like domains proteoglycan (testican) 1
MIMAT0002888	hsa-miR-532-5p	7048	TGFBR2	transforming growth factor, beta receptor II (70/80kDa)
MIMAT0002888	hsa-miR-532-5p	775	CACNA1C	calcium channel, voltage-dependent, L type, alpha 1C subunit
MIMAT0002888	hsa-miR-532-5p	7799	PRDM2	PR domain containing 2, with ZNF domain
MIMAT0002888	hsa-miR-532-5p	79628	SH3TC2	SH3 domain and tetratricopeptide repeats 2
MIMAT0002888	hsa-miR-532-5p	8874	ARHGEF7	Rho guanine nucleotide exchange factor (GEF) 7
MIMAT0002888	hsa-miR-532-5p	9644	SH3PXD2A	SH3 and PX domains 2A
MIMAT0002888	hsa-miR-532-5p	9649	RALGPS1	Ral GEF with PH domain and SH3 binding motif 1
MIMAT0002888	hsa-miR-532-5p	9703	KIAA0100	KIAA0100
MIMAT0002888	hsa-miR-532-5p	9791	PTDSS1	phosphatidylserine synthase 1
MIMAT0004697	hsa-miR-151-5p	10586	MAB21L2	mab-21-like 2 (C. elegans)
MIMAT0004697	hsa-miR-151-5p	10630	PDPN	podoplanin
MIMAT0004697	hsa-miR-151-5p	11261	CHP	calcium binding protein P22
MIMAT0004697	hsa-miR-151-5p	23338	PHF15	PHD finger protein 15
MIMAT0004697	hsa-miR-151-5p	2354	FOSB	FBJ murine osteosarcoma viral oncogene homolog B
MIMAT0004697	hsa-miR-151-5p	26575	RGS17	regulator of G-protein signaling 17
MIMAT0004697	hsa-miR-151-5p	443	ASPA	aspartoacylase (Canavan disease)
MIMAT0004697	hsa-miR-151-5p	51614	ERGIC3	ERGIC and golgi 3
MIMAT0004697	hsa-miR-151-5p	54453	RIN2	Ras and Rab interactor 2
MIMAT0004697	hsa-miR-151-5p	55182	RNF220	chromosome 1 open reading frame 164
MIMAT0004697	hsa-miR-151-5p	5817	PVR	poliovirus receptor
MIMAT0004697	hsa-miR-151-5p	64344	HIF3A	hypoxia inducible factor 3, alpha subunit
MIMAT0004697	hsa-miR-151-5p	66036	MTMR9	myotubularin related protein 9
MIMAT0004697	hsa-miR-151-5p	6830	SUPT6H	suppressor of Ty 6 homolog (S. cerevisiae)
MIMAT0004697	hsa-miR-151-5p	7696	ZNF137	zinc finger protein 137
MIMAT0004697	hsa-miR-151-5p	7799	PRDM2	PR domain containing 2, with ZNF domain
MIMAT0004697	hsa-miR-151-5p	9139	CBFA2T2	core-binding factor, runt domain, alpha subunit 2; translocated to, 2
MIMAT0004697	hsa-miR-151-5p	9783	RIMS3	regulating synaptic membrane exocytosis 3
MIMAT0001545	hsa-miR-450a	11228	RASSF8	Ras association (RalGDS/AF-6) domain family (N-terminal) member 8
MIMAT0001545	hsa-miR-450a	2290	FOXG1	forkhead box G1
MIMAT0001545	hsa-miR-450a	23119	HIC2	hypermethylated in cancer 2
MIMAT0001545	hsa-miR-450a	2444	FRK	fyn-related kinase
MIMAT0001545	hsa-miR-450a	27303	RBMS3	RNA binding motif, single stranded interacting protein
MIMAT0001545	hsa-miR-450a	4741	NEFM	neurofilament, medium polypeptide 150kDa
MIMAT0001545	hsa-miR-450a	5042	PABPC3	poly(A) binding protein, cytoplasmic 3
MIMAT0001545	hsa-miR-450a	55083	KIF26B	kinesin family member 26B
MIMAT0001545	hsa-miR-450a	64328	XPO4	exportin 4
MIMAT0001545	hsa-miR-450a	696	BTN1A1	butyrophilin, subfamily 1, member A1
MIMAT0001545	hsa-miR-450a	8675	STX16	syntaxin 16
MIMAT0001545	hsa-miR-450a	9139	CBFA2T2	core-binding factor, runt domain, alpha subunit 2; translocated to, 2
MIMAT0001545	hsa-miR-450a	92	ACVR2A	activin A receptor, type IIA
MIMAT0003338	hsa-miR-660	10716	TBR1	T-box, brain, 1
MIMAT0003338	hsa-miR-660	1843	DUSP1	dual specificity phosphatase 1
MIMAT0003338	hsa-miR-660	2036	EPB41L1	erythrocyte membrane protein band 4.1-like 1
MIMAT0003338	hsa-miR-660	22862	FNDC3A	fibronectin type III domain containing 3A
MIMAT0003338	hsa-miR-660	2354	FOSB	FBJ murine osteosarcoma viral oncogene homolog B
MIMAT0003338	hsa-miR-660	26353	HSPB8	heat shock 22kDa protein 8
MIMAT0003338	hsa-miR-660	51082	POLR1D	polymerase (RNA) I polypeptide D, 16kDa
MIMAT0003338	hsa-miR-660	54680	ZNHIT6	chromosome 1 open reading frame 181
MIMAT0003338	hsa-miR-660	54915	YTHDF1	YTH domain family, member 1
MIMAT0003338	hsa-miR-660	55288	RHOT1	ras homolog gene family, member T1
MIMAT0003338	hsa-miR-660	5737	PTGFR	prostaglandin F receptor (FP)
MIMAT0003338	hsa-miR-660	57403	RAB22A	RAB22A, member RAS oncogene family
MIMAT0003338	hsa-miR-660	57446	NDRG3	NDRG family member 3
MIMAT0003338	hsa-miR-660	60312	AFAP1	actin filament associated protein 1
MIMAT0003338	hsa-miR-660	6196	RPS6KA2	ribosomal protein S6 kinase, 90kDa, polypeptide 2
MIMAT0003338	hsa-miR-660	64344	HIF3A	hypoxia inducible factor 3, alpha subunit
MIMAT0003338	hsa-miR-660	7696	ZNF137	zinc finger protein 137
MIMAT0003338	hsa-miR-660	775	CACNA1C	calcium channel, voltage-dependent, L type, alpha 1C subunit
MIMAT0003338	hsa-miR-660	79591	C10orf76	chromosome 10 open reading frame 76
MIMAT0003338	hsa-miR-660	79628	SH3TC2	SH3 domain and tetratricopeptide repeats 2
MIMAT0003338	hsa-miR-660	80174	DBF4B	DBF4 homolog B (S. cerevisiae)
MIMAT0003338	hsa-miR-660	8675	STX16	syntaxin 16
MIMAT0000710	hsa-miR-365	10150	MBNL2	muscleblind-like 2 (Drosophila)
MIMAT0000710	hsa-miR-365	10643	IGF2BP3	insulin-like growth factor 2 mRNA binding protein 3
MIMAT0000710	hsa-miR-365	11215	AKAP11	A kinase (PRKA) anchor protein 11
MIMAT0000710	hsa-miR-365	11261	CHP	calcium binding protein P22
MIMAT0000710	hsa-miR-365	116	ADCYAP1	adenylate cyclase activating polypeptide 1 (pituitary)
MIMAT0000710	hsa-miR-365	147179	WIPF2	WAS/WASL interacting protein family, member 2
MIMAT0000710	hsa-miR-365	167227	DCP2	DCP2 decapping enzyme homolog (S. cerevisiae)
MIMAT0000710	hsa-miR-365	23338	PHF15	PHD finger protein 15
MIMAT0000710	hsa-miR-365	5069	PAPPA	pregnancy-associated plasma protein A, pappalysin 1
MIMAT0000710	hsa-miR-365	51082	POLR1D	polymerase (RNA) I polypeptide D, 16kDa
MIMAT0000710	hsa-miR-365	54704	PDP1	protein phosphatase 2C, magnesium-dependent, catalytic subunit
MIMAT0000710	hsa-miR-365	55425	KIAA1704	KIAA1704
MIMAT0000710	hsa-miR-365	57403	RAB22A	RAB22A, member RAS oncogene family
MIMAT0000710	hsa-miR-365	64328	XPO4	exportin 4
MIMAT0000710	hsa-miR-365	6446	SGK1	serum/glucocorticoid regulated kinase 1
MIMAT0000710	hsa-miR-365	79591	C10orf76	chromosome 10 open reading frame 76
MIMAT0000710	hsa-miR-365	84612	PARD6B	par-6 partitioning defective 6 homolog beta (C. elegans)
MIMAT0000710	hsa-miR-365	8504	PEX3	peroxisomal biogenesis factor 3
MIMAT0000710	hsa-miR-365	9139	CBFA2T2	core-binding factor, runt domain, alpha subunit 2; translocated to, 2
MIMAT0000710	hsa-miR-365	9589	WTAP	Wilms tumor 1 associated protein
MIMAT0000710	hsa-miR-365	9825	SPATA2	spermatogenesis associated 2
MIMAT0000646	hsa-miR-155	10150	MBNL2	muscleblind-like 2 (Drosophila)
MIMAT0000646	hsa-miR-155	10955	SERINC3	serine incorporator 3
MIMAT0000646	hsa-miR-155	1523	CUX1	cut-like homeobox 1
MIMAT0000646	hsa-miR-155	1942	EFNA1	ephrin-A1
MIMAT0000646	hsa-miR-155	22794	CASC3	cancer susceptibility candidate 3
MIMAT0000646	hsa-miR-155	2561	GABRB2	gamma-aminobutyric acid (GABA) A receptor, beta 2
MIMAT0000646	hsa-miR-155	27303	RBMS3	RNA binding motif, single stranded interacting protein
MIMAT0000646	hsa-miR-155	2892	GRIA3	glutamate receptor, ionotrophic, AMPA 3
MIMAT0000646	hsa-miR-155	467	ATF3	activating transcription factor 3
MIMAT0000646	hsa-miR-155	51030	FAM18B	family with sequence similarity 18, member B
MIMAT0000646	hsa-miR-155	53373	TPCN1	two pore segment channel 1
MIMAT0000646	hsa-miR-155	54704	PDP1	protein phosphatase 2C, magnesium-dependent, catalytic subunit
MIMAT0000646	hsa-miR-155	55288	RHOT1	ras homolog gene family, member T1
MIMAT0000646	hsa-miR-155	6256	RXRA	retinoid X receptor, alpha
MIMAT0000646	hsa-miR-155	64328	XPO4	exportin 4
MIMAT0000646	hsa-miR-155	6446	SGK1	serum/glucocorticoid regulated kinase 1
MIMAT0000646	hsa-miR-155	64848	YTHDC2	YTH domain containing 2
MIMAT0000646	hsa-miR-155	6695	SPOCK1	sparc/osteonectin, cwcv and kazal-like domains proteoglycan (testican) 1
MIMAT0000646	hsa-miR-155	6840	SVIL	supervillin
MIMAT0000646	hsa-miR-155	7048	TGFBR2	transforming growth factor, beta receptor II (70/80kDa)
MIMAT0000646	hsa-miR-155	7518	XRCC4	X-ray repair complementing defective repair in Chinese hamster cells 4
MIMAT0000646	hsa-miR-155	7559	ZNF12	zinc finger protein 12
MIMAT0000646	hsa-miR-155	79183	TTPAL	chromosome 20 open reading frame 121
MIMAT0000646	hsa-miR-155	793	CALB1	calbindin 1, 28kDa
MIMAT0000646	hsa-miR-155	79628	SH3TC2	SH3 domain and tetratricopeptide repeats 2
MIMAT0000646	hsa-miR-155	84224	NBPF3	neuroblastoma breakpoint family, member 3
MIMAT0000646	hsa-miR-155	9139	CBFA2T2	core-binding factor, runt domain, alpha subunit 2; translocated to, 2
MIMAT0000646	hsa-miR-155	92	ACVR2A	activin A receptor, type IIA
MIMAT0000646	hsa-miR-155	9589	WTAP	Wilms tumor 1 associated protein
MIMAT0000646	hsa-miR-155	9637	FEZ2	fasciculation and elongation protein zeta 2 (zygin II)
MIMAT0000646	hsa-miR-155	9644	SH3PXD2A	SH3 and PX domains 2A
MIMAT0000646	hsa-miR-155	9749	PHACTR2	phosphatase and actin regulator 2
MIMAT0000646	hsa-miR-155	9783	RIMS3	regulating synaptic membrane exocytosis 3
MIMAT0000646	hsa-miR-155	9825	SPATA2	spermatogenesis associated 2
MIMAT0000760	hsa-miR-331-3p	10197	PSME3	proteasome (prosome, macropain) activator subunit 3 (PA28 gamma; Ki)
MIMAT0000760	hsa-miR-331-3p	11215	AKAP11	A kinase (PRKA) anchor protein 11
MIMAT0000760	hsa-miR-331-3p	11261	CHP	calcium binding protein P22
MIMAT0000760	hsa-miR-331-3p	1176	AP3S1	adaptor-related protein complex 3, sigma 1 subunit
MIMAT0000760	hsa-miR-331-3p	140710	C20orf117	chromosome 20 open reading frame 117
MIMAT0000760	hsa-miR-331-3p	1762	DMWD	dystrophia myotonica, WD repeat containing
MIMAT0000760	hsa-miR-331-3p	199731	CADM4	cell adhesion molecule 4
MIMAT0000760	hsa-miR-331-3p	22794	CASC3	cancer susceptibility candidate 3
MIMAT0000760	hsa-miR-331-3p	22839	DLGAP4	discs, large (Drosophila) homolog-associated protein 4
MIMAT0000760	hsa-miR-331-3p	2308	FOXO1	forkhead box O1
MIMAT0000760	hsa-miR-331-3p	23143	LRCH1	leucine-rich repeats and calponin homology (CH) domain containing 1
MIMAT0000760	hsa-miR-331-3p	23254	KAZ	kazrin
MIMAT0000760	hsa-miR-331-3p	23338	PHF15	PHD finger protein 15
MIMAT0000760	hsa-miR-331-3p	26073	POLDIP2	polymerase (DNA-directed), delta interacting protein 2
MIMAT0000760	hsa-miR-331-3p	3614	IMPDH1	IMP (inosine monophosphate) dehydrogenase 1
MIMAT0000760	hsa-miR-331-3p	51750	RTEL1	regulator of telomere elongation helicase 1
MIMAT0000760	hsa-miR-331-3p	55622	TTC27	tetratricopeptide repeat domain 27
MIMAT0000760	hsa-miR-331-3p	642	BLMH	bleomycin hydrolase
MIMAT0000760	hsa-miR-331-3p	6714	SRC	v-src sarcoma (Schmidt-Ruppin A-2) viral oncogene homolog (avian)
MIMAT0000760	hsa-miR-331-3p	7696	ZNF137	zinc finger protein 137
MIMAT0000760	hsa-miR-331-3p	7799	PRDM2	PR domain containing 2, with ZNF domain
MIMAT0000760	hsa-miR-331-3p	79628	SH3TC2	SH3 domain and tetratricopeptide repeats 2
MIMAT0000760	hsa-miR-331-3p	84864	MINA	MYC induced nuclear antigen
MIMAT0000760	hsa-miR-331-3p	9334	B4GALT5	UDP-Gal:betaGlcNAc beta 1,4- galactosyltransferase, polypeptide 5
MIMAT0000760	hsa-miR-331-3p	9644	SH3PXD2A	SH3 and PX domains 2A
MIMAT0000760	hsa-miR-331-3p	9703	KIAA0100	KIAA0100
MIMAT0000760	hsa-miR-331-3p	9783	RIMS3	regulating synaptic membrane exocytosis 3
MIMAT0004780	hsa-miR-532-3p	10150	MBNL2	muscleblind-like 2 (Drosophila)
MIMAT0004780	hsa-miR-532-3p	10206	TRIM13	tripartite motif-containing 13
MIMAT0004780	hsa-miR-532-3p	10417	SPON2	spondin 2, extracellular matrix protein
MIMAT0004780	hsa-miR-532-3p	10630	PDPN	podoplanin
MIMAT0004780	hsa-miR-532-3p	10904	BLCAP	bladder cancer associated protein
MIMAT0004780	hsa-miR-532-3p	1209	CLPTM1	cleft lip and palate associated transmembrane protein 1
MIMAT0004780	hsa-miR-532-3p	147179	WIPF2	WAS/WASL interacting protein family, member 2
MIMAT0004780	hsa-miR-532-3p	1523	CUX1	cut-like homeobox 1
MIMAT0004780	hsa-miR-532-3p	1942	EFNA1	ephrin-A1
MIMAT0004780	hsa-miR-532-3p	22794	CASC3	cancer susceptibility candidate 3
MIMAT0004780	hsa-miR-532-3p	23254	KAZ	kazrin
MIMAT0004780	hsa-miR-532-3p	2354	FOSB	FBJ murine osteosarcoma viral oncogene homolog B
MIMAT0004780	hsa-miR-532-3p	2596	GAP43	growth associated protein 43
MIMAT0004780	hsa-miR-532-3p	26145	IRF2BP1	interferon regulatory factor 2 binding protein 1
MIMAT0004780	hsa-miR-532-3p	29946	SERTAD3	SERTA domain containing 3
MIMAT0004780	hsa-miR-532-3p	467	ATF3	activating transcription factor 3
MIMAT0004780	hsa-miR-532-3p	5138	PDE2A	phosphodiesterase 2A, cGMP-stimulated
MIMAT0004780	hsa-miR-532-3p	51701	NLK	nemo-like kinase
MIMAT0004780	hsa-miR-532-3p	5469	MED1	mediator complex subunit 1
MIMAT0004780	hsa-miR-532-3p	57509	MTUS1	mitochondrial tumor suppressor 1
MIMAT0004780	hsa-miR-532-3p	5796	PTPRK	protein tyrosine phosphatase, receptor type, K
MIMAT0004780	hsa-miR-532-3p	6714	SRC	v-src sarcoma (Schmidt-Ruppin A-2) viral oncogene homolog (avian)
MIMAT0004780	hsa-miR-532-3p	7408	VASP	vasodilator-stimulated phosphoprotein
MIMAT0004780	hsa-miR-532-3p	793	CALB1	calbindin 1, 28kDa
MIMAT0004780	hsa-miR-532-3p	79628	SH3TC2	SH3 domain and tetratricopeptide repeats 2
MIMAT0004780	hsa-miR-532-3p	79810	PTCD2	pentatricopeptide repeat domain 2
MIMAT0004780	hsa-miR-532-3p	80350	LPAL2	lipoprotein, Lp(a)-like 2
MIMAT0004780	hsa-miR-532-3p	84981	C17orf91	chromosome 17 open reading frame 91
MIMAT0004780	hsa-miR-532-3p	8600	TNFSF11	tumor necrosis factor (ligand) superfamily, member 11
MIMAT0004780	hsa-miR-532-3p	9334	B4GALT5	UDP-Gal:betaGlcNAc beta 1,4- galactosyltransferase, polypeptide 5
MIMAT0004780	hsa-miR-532-3p	9703	KIAA0100	KIAA0100
MIMAT0004780	hsa-miR-532-3p	9749	PHACTR2	phosphatase and actin regulator 2
MIMAT0004780	hsa-miR-532-3p	9783	RIMS3	regulating synaptic membrane exocytosis 3
MIMAT0003294	hsa-miR-625	10090	UST	uronyl-2-sulfotransferase
MIMAT0003294	hsa-miR-625	10150	MBNL2	muscleblind-like 2 (Drosophila)
MIMAT0003294	hsa-miR-625	10197	PSME3	proteasome (prosome, macropain) activator subunit 3 (PA28 gamma; Ki)
MIMAT0003294	hsa-miR-625	10586	MAB21L2	mab-21-like 2 (C. elegans)
MIMAT0003294	hsa-miR-625	10630	PDPN	podoplanin
MIMAT0003294	hsa-miR-625	10643	IGF2BP3	insulin-like growth factor 2 mRNA binding protein 3
MIMAT0003294	hsa-miR-625	11215	AKAP11	A kinase (PRKA) anchor protein 11
MIMAT0003294	hsa-miR-625	11228	RASSF8	Ras association (RalGDS/AF-6) domain family (N-terminal) member 8
MIMAT0003294	hsa-miR-625	11261	CHP	calcium binding protein P22
MIMAT0003294	hsa-miR-625	150	ADRA2A	adrenergic, alpha-2A-, receptor
MIMAT0003294	hsa-miR-625	1501	CTNND2	catenin (cadherin-associated protein), delta 2 (neural plakophilin-related arm-repeat protein)
MIMAT0003294	hsa-miR-625	1850	DUSP8	dual specificity phosphatase 8
MIMAT0003294	hsa-miR-625	2036	EPB41L1	erythrocyte membrane protein band 4.1-like 1
MIMAT0003294	hsa-miR-625	2308	FOXO1	forkhead box O1
MIMAT0003294	hsa-miR-625	23254	KAZ	kazrin
MIMAT0003294	hsa-miR-625	23262	PPIP5K2	histidine acid phosphatase domain containing 1
MIMAT0003294	hsa-miR-625	26133	TRPC4AP	transient receptor potential cation channel, subfamily C, member 4 associated protein
MIMAT0003294	hsa-miR-625	3224	HOXC8	homeobox C8
MIMAT0003294	hsa-miR-625	387263	C6orf120	chromosome 6 open reading frame 120
MIMAT0003294	hsa-miR-625	5069	PAPPA	pregnancy-associated plasma protein A, pappalysin 1
MIMAT0003294	hsa-miR-625	51082	POLR1D	polymerase (RNA) I polypeptide D, 16kDa
MIMAT0003294	hsa-miR-625	54039	PCBP3	poly(rC) binding protein 3
MIMAT0003294	hsa-miR-625	55731	C17orf63	chromosome 17 open reading frame 63
MIMAT0003294	hsa-miR-625	5770	PTPN1	protein tyrosine phosphatase, non-receptor type 1
MIMAT0003294	hsa-miR-625	590	BCHE	butyrylcholinesterase
MIMAT0003294	hsa-miR-625	63916	ELMO2	engulfment and cell motility 2
MIMAT0003294	hsa-miR-625	642	BLMH	bleomycin hydrolase
MIMAT0003294	hsa-miR-625	64344	HIF3A	hypoxia inducible factor 3, alpha subunit
MIMAT0003294	hsa-miR-625	66036	MTMR9	myotubularin related protein 9
MIMAT0003294	hsa-miR-625	6695	SPOCK1	sparc/osteonectin, cwcv and kazal-like domains proteoglycan (testican) 1
MIMAT0003294	hsa-miR-625	6830	SUPT6H	suppressor of Ty 6 homolog (S. cerevisiae)
MIMAT0003294	hsa-miR-625	6908	TBP	TATA box binding protein
MIMAT0003294	hsa-miR-625	783	CACNB2	calcium channel, voltage-dependent, beta 2 subunit
MIMAT0003294	hsa-miR-625	793	CALB1	calbindin 1, 28kDa
MIMAT0003294	hsa-miR-625	79591	C10orf76	chromosome 10 open reading frame 76
MIMAT0003294	hsa-miR-625	79776	ZFHX4	zinc finger homeobox 4
MIMAT0003294	hsa-miR-625	81796	SLCO5A1	solute carrier organic anion transporter family, member 5A1
MIMAT0003294	hsa-miR-625	8929	PHOX2B	paired-like homeobox 2b
MIMAT0003294	hsa-miR-625	9139	CBFA2T2	core-binding factor, runt domain, alpha subunit 2; translocated to, 2
MIMAT0003294	hsa-miR-625	92	ACVR2A	activin A receptor, type IIA
MIMAT0003294	hsa-miR-625	9649	RALGPS1	Ral GEF with PH domain and SH3 binding motif 1
MIMAT0003294	hsa-miR-625	9783	RIMS3	regulating synaptic membrane exocytosis 3
MIMAT0004682	hsa-miR-361-3p	10023	FRAT1	frequently rearranged in advanced T-cell lymphomas
MIMAT0004682	hsa-miR-361-3p	10206	TRIM13	tripartite motif-containing 13
MIMAT0004682	hsa-miR-361-3p	10683	DLL3	delta-like 3 (Drosophila)
MIMAT0004682	hsa-miR-361-3p	11228	RASSF8	Ras association (RalGDS/AF-6) domain family (N-terminal) member 8
MIMAT0004682	hsa-miR-361-3p	140710	C20orf117	chromosome 20 open reading frame 117
MIMAT0004682	hsa-miR-361-3p	147179	WIPF2	WAS/WASL interacting protein family, member 2
MIMAT0004682	hsa-miR-361-3p	199731	CADM4	cell adhesion molecule 4
MIMAT0004682	hsa-miR-361-3p	23338	PHF15	PHD finger protein 15
MIMAT0004682	hsa-miR-361-3p	2354	FOSB	FBJ murine osteosarcoma viral oncogene homolog B
MIMAT0004682	hsa-miR-361-3p	23543	RBM9	RNA binding motif protein 9
MIMAT0004682	hsa-miR-361-3p	27303	RBMS3	RNA binding motif, single stranded interacting protein
MIMAT0004682	hsa-miR-361-3p	3340	NDST1	N-deacetylase/N-sulfotransferase (heparan glucosaminyl) 1
MIMAT0004682	hsa-miR-361-3p	3489	IGFBP6	insulin-like growth factor binding protein 6
MIMAT0004682	hsa-miR-361-3p	478	ATP1A3	ATPase, Na+/K+ transporting, alpha 3 polypeptide
MIMAT0004682	hsa-miR-361-3p	51701	NLK	nemo-like kinase
MIMAT0004682	hsa-miR-361-3p	51750	RTEL1	regulator of telomere elongation helicase 1
MIMAT0004682	hsa-miR-361-3p	5469	MED1	mediator complex subunit 1
MIMAT0004682	hsa-miR-361-3p	5530	PPP3CA	protein phosphatase 3 (formerly 2B), catalytic subunit, alpha isoform
MIMAT0004682	hsa-miR-361-3p	56259	CTNNBL1	catenin, beta like 1
MIMAT0004682	hsa-miR-361-3p	5737	PTGFR	prostaglandin F receptor (FP)
MIMAT0004682	hsa-miR-361-3p	6183	MRPS12	mitochondrial ribosomal protein S12
MIMAT0004682	hsa-miR-361-3p	63916	ELMO2	engulfment and cell motility 2
MIMAT0004682	hsa-miR-361-3p	64344	HIF3A	hypoxia inducible factor 3, alpha subunit
MIMAT0004682	hsa-miR-361-3p	6615	SNAI1	snail homolog 1 (Drosophila)
MIMAT0004682	hsa-miR-361-3p	6714	SRC	v-src sarcoma (Schmidt-Ruppin A-2) viral oncogene homolog (avian)
MIMAT0004682	hsa-miR-361-3p	6829	SUPT5H	suppressor of Ty 5 homolog (S. cerevisiae)
MIMAT0004682	hsa-miR-361-3p	6874	TAF4	TAF4 RNA polymerase II, TATA box binding protein (TBP)-associated factor, 135kDa
MIMAT0004682	hsa-miR-361-3p	696	BTN1A1	butyrophilin, subfamily 1, member A1
MIMAT0004682	hsa-miR-361-3p	79591	C10orf76	chromosome 10 open reading frame 76
MIMAT0004682	hsa-miR-361-3p	79628	SH3TC2	SH3 domain and tetratricopeptide repeats 2
MIMAT0004682	hsa-miR-361-3p	84612	PARD6B	par-6 partitioning defective 6 homolog beta (C. elegans)
MIMAT0004682	hsa-miR-361-3p	8675	STX16	syntaxin 16
MIMAT0004682	hsa-miR-361-3p	9710	KIAA0355	KIAA0355
MIMAT0004682	hsa-miR-361-3p	9749	PHACTR2	phosphatase and actin regulator 2
MIMAT0004682	hsa-miR-361-3p	9757	MLL4	myeloid/lymphoid or mixed-lineage leukemia 4
MIMAT0004682	hsa-miR-361-3p	9791	PTDSS1	phosphatidylserine synthase 1
MIMAT0002872	hsa-miR-501-5p	10150	MBNL2	muscleblind-like 2 (Drosophila)
MIMAT0002872	hsa-miR-501-5p	10894	LYVE1	lymphatic vessel endothelial hyaluronan receptor 1
MIMAT0002872	hsa-miR-501-5p	11326	VSIG4	V-set and immunoglobulin domain containing 4
MIMAT0002872	hsa-miR-501-5p	116	ADCYAP1	adenylate cyclase activating polypeptide 1 (pituitary)
MIMAT0002872	hsa-miR-501-5p	1456	CSNK1G3	casein kinase 1, gamma 3
MIMAT0002872	hsa-miR-501-5p	147179	WIPF2	WAS/WASL interacting protein family, member 2
MIMAT0002872	hsa-miR-501-5p	1630	DCC	deleted in colorectal carcinoma
MIMAT0002872	hsa-miR-501-5p	167227	DCP2	DCP2 decapping enzyme homolog (S. cerevisiae)
MIMAT0002872	hsa-miR-501-5p	23119	HIC2	hypermethylated in cancer 2
MIMAT0002872	hsa-miR-501-5p	23143	LRCH1	leucine-rich repeats and calponin homology (CH) domain containing 1
MIMAT0002872	hsa-miR-501-5p	23338	PHF15	PHD finger protein 15
MIMAT0002872	hsa-miR-501-5p	2561	GABRB2	gamma-aminobutyric acid (GABA) A receptor, beta 2
MIMAT0002872	hsa-miR-501-5p	387263	C6orf120	chromosome 6 open reading frame 120
MIMAT0002872	hsa-miR-501-5p	4747	NEFL	neurofilament, light polypeptide 68kDa
MIMAT0002872	hsa-miR-501-5p	5069	PAPPA	pregnancy-associated plasma protein A, pappalysin 1
MIMAT0002872	hsa-miR-501-5p	51030	FAM18B	family with sequence similarity 18, member B
MIMAT0002872	hsa-miR-501-5p	51082	POLR1D	polymerase (RNA) I polypeptide D, 16kDa
MIMAT0002872	hsa-miR-501-5p	51701	NLK	nemo-like kinase
MIMAT0002872	hsa-miR-501-5p	55083	KIF26B	kinesin family member 26B
MIMAT0002872	hsa-miR-501-5p	56259	CTNNBL1	catenin, beta like 1
MIMAT0002872	hsa-miR-501-5p	57403	RAB22A	RAB22A, member RAS oncogene family
MIMAT0002872	hsa-miR-501-5p	57613	KIAA1467	KIAA1467
MIMAT0002872	hsa-miR-501-5p	6295	SAG	S-antigen; retina and pineal gland (arrestin)
MIMAT0002872	hsa-miR-501-5p	642	BLMH	bleomycin hydrolase
MIMAT0002872	hsa-miR-501-5p	64328	XPO4	exportin 4
MIMAT0002872	hsa-miR-501-5p	6695	SPOCK1	sparc/osteonectin, cwcv and kazal-like domains proteoglycan (testican) 1
MIMAT0002872	hsa-miR-501-5p	7048	TGFBR2	transforming growth factor, beta receptor II (70/80kDa)
MIMAT0002872	hsa-miR-501-5p	7408	VASP	vasodilator-stimulated phosphoprotein
MIMAT0002872	hsa-miR-501-5p	7799	PRDM2	PR domain containing 2, with ZNF domain
MIMAT0002872	hsa-miR-501-5p	79628	SH3TC2	SH3 domain and tetratricopeptide repeats 2
MIMAT0002872	hsa-miR-501-5p	79760	GEMIN7	gem (nuclear organelle) associated protein 7
MIMAT0002872	hsa-miR-501-5p	831	CAST	calpastatin
MIMAT0002872	hsa-miR-501-5p	8600	TNFSF11	tumor necrosis factor (ligand) superfamily, member 11
MIMAT0002872	hsa-miR-501-5p	8874	ARHGEF7	Rho guanine nucleotide exchange factor (GEF) 7
MIMAT0002872	hsa-miR-501-5p	9139	CBFA2T2	core-binding factor, runt domain, alpha subunit 2; translocated to, 2
MIMAT0002872	hsa-miR-501-5p	9783	RIMS3	regulating synaptic membrane exocytosis 3
MIMAT0002174	hsa-miR-484	10197	PSME3	proteasome (prosome, macropain) activator subunit 3 (PA28 gamma; Ki)
MIMAT0002174	hsa-miR-484	10272	FSTL3	follistatin-like 3 (secreted glycoprotein)
MIMAT0002174	hsa-miR-484	10612	TRIM3	tripartite motif-containing 3
MIMAT0002174	hsa-miR-484	199731	CADM4	cell adhesion molecule 4
MIMAT0002174	hsa-miR-484	22862	FNDC3A	fibronectin type III domain containing 3A
MIMAT0002174	hsa-miR-484	23119	HIC2	hypermethylated in cancer 2
MIMAT0002174	hsa-miR-484	23338	PHF15	PHD finger protein 15
MIMAT0002174	hsa-miR-484	2596	GAP43	growth associated protein 43
MIMAT0002174	hsa-miR-484	26133	TRPC4AP	transient receptor potential cation channel, subfamily C, member 4 associated protein
MIMAT0002174	hsa-miR-484	26353	HSPB8	heat shock 22kDa protein 8
MIMAT0002174	hsa-miR-484	2892	GRIA3	glutamate receptor, ionotrophic, AMPA 3
MIMAT0002174	hsa-miR-484	3224	HOXC8	homeobox C8
MIMAT0002174	hsa-miR-484	3340	NDST1	N-deacetylase/N-sulfotransferase (heparan glucosaminyl) 1
MIMAT0002174	hsa-miR-484	5154	PDGFA	platelet-derived growth factor alpha polypeptide
MIMAT0002174	hsa-miR-484	54819	ZCCHC10	zinc finger, CCHC domain containing 10
MIMAT0002174	hsa-miR-484	55422	ZNF331	zinc finger protein 331
MIMAT0002174	hsa-miR-484	56259	CTNNBL1	catenin, beta like 1
MIMAT0002174	hsa-miR-484	63916	ELMO2	engulfment and cell motility 2
MIMAT0002174	hsa-miR-484	63941	NECAB3	N-terminal EF-hand calcium binding protein 3
MIMAT0002174	hsa-miR-484	64328	XPO4	exportin 4
MIMAT0002174	hsa-miR-484	6615	SNAI1	snail homolog 1 (Drosophila)
MIMAT0002174	hsa-miR-484	7799	PRDM2	PR domain containing 2, with ZNF domain
MIMAT0002174	hsa-miR-484	9139	CBFA2T2	core-binding factor, runt domain, alpha subunit 2; translocated to, 2
MIMAT0002174	hsa-miR-484	9649	RALGPS1	Ral GEF with PH domain and SH3 binding motif 1
MIMAT0002174	hsa-miR-484	9703	KIAA0100	KIAA0100
MIMAT0002174	hsa-miR-484	9783	RIMS3	regulating synaptic membrane exocytosis 3
MIMAT0004694	hsa-miR-342-5p	1523	CUX1	cut-like homeobox 1
MIMAT0004694	hsa-miR-342-5p	1630	DCC	deleted in colorectal carcinoma
MIMAT0004694	hsa-miR-342-5p	199731	CADM4	cell adhesion molecule 4
MIMAT0004694	hsa-miR-342-5p	23143	LRCH1	leucine-rich repeats and calponin homology (CH) domain containing 1
MIMAT0004694	hsa-miR-342-5p	25771	TBC1D22A	TBC1 domain family, member 22A
MIMAT0004694	hsa-miR-342-5p	26353	HSPB8	heat shock 22kDa protein 8
MIMAT0004694	hsa-miR-342-5p	324	APC	adenomatous polyposis coli
MIMAT0004694	hsa-miR-342-5p	3614	IMPDH1	IMP (inosine monophosphate) dehydrogenase 1
MIMAT0004694	hsa-miR-342-5p	6789	STK4	serine/threonine kinase 4
MIMAT0004694	hsa-miR-342-5p	7320	UBE2B	ubiquitin-conjugating enzyme E2B (RAD6 homolog)
MIMAT0004694	hsa-miR-342-5p	7799	PRDM2	PR domain containing 2, with ZNF domain
MIMAT0004694	hsa-miR-342-5p	9139	CBFA2T2	core-binding factor, runt domain, alpha subunit 2; translocated to, 2
MIMAT0004694	hsa-miR-342-5p	9649	RALGPS1	Ral GEF with PH domain and SH3 binding motif 1
MIMAT0004694	hsa-miR-342-5p	9749	PHACTR2	phosphatase and actin regulator 2

## Sheet: miR_worse_gene_better_TS
MiRBase Accession	MiRBase ID	miR family	Gene	Symbol	Title
MIMAT0000436	hsa-miR-144	miR-144	10152	ABI2	abl interactor 2
MIMAT0000436	hsa-miR-144	miR-144	10913	EDAR	ectodysplasin A receptor
MIMAT0000436	hsa-miR-144	miR-144	23506	KIAA0240	KIAA0240
MIMAT0000436	hsa-miR-144	miR-144	23657	SLC7A11	solute carrier family 7, (cationic amino acid transporter, y+ system) member 11
MIMAT0000436	hsa-miR-144	miR-144	3183	HNRNPC	heterogeneous nuclear ribonucleoprotein C (C1/C2)
MIMAT0000436	hsa-miR-144	miR-144	3400	ID4	inhibitor of DNA binding 4, dominant negative helix-loop-helix protein
MIMAT0000436	hsa-miR-144	miR-144	3418	IDH2	isocitrate dehydrogenase 2 (NADP+), mitochondrial
MIMAT0000436	hsa-miR-144	miR-144	4211	MEIS1	Meis homeobox 1
MIMAT0000436	hsa-miR-144	miR-144	54941	RNF125	ring finger protein 125
MIMAT0000436	hsa-miR-144	miR-144	56946	C11orf30	chromosome 11 open reading frame 30
MIMAT0000436	hsa-miR-144	miR-144	57157	PHTF2	putative homeodomain transcription factor 2
MIMAT0000436	hsa-miR-144	miR-144	5780	PTPN9	protein tyrosine phosphatase, non-receptor type 9
MIMAT0000436	hsa-miR-144	miR-144	60685	ZFAND3	zinc finger, AN1-type domain 3
MIMAT0000436	hsa-miR-144	miR-144	6257	RXRB	retinoid X receptor, beta
MIMAT0000436	hsa-miR-144	miR-144	8450	CUL4B	cullin 4B
MIMAT0000436	hsa-miR-144	miR-144	9949	AMMECR1	Alport syndrome, mental retardation, midface hypoplasia and elliptocytosis chromosomal region, gene 1
MIMAT0000092	hsa-miR-92a	miR-25/32/92/92ab/363/367	10220	GDF11	growth differentiation factor 11
MIMAT0000092	hsa-miR-92a	miR-25/32/92/92ab/363/367	11211	FZD10	frizzled homolog 10 (Drosophila)
MIMAT0000092	hsa-miR-92a	miR-25/32/92/92ab/363/367	140460	ASB7	ankyrin repeat and SOCS box-containing 7
MIMAT0000092	hsa-miR-92a	miR-25/32/92/92ab/363/367	1910	EDNRB	endothelin receptor type B
MIMAT0000092	hsa-miR-92a	miR-25/32/92/92ab/363/367	23037	PDZD2	PDZ domain containing 2
MIMAT0000092	hsa-miR-92a	miR-25/32/92/92ab/363/367	23506	KIAA0240	KIAA0240
MIMAT0000092	hsa-miR-92a	miR-25/32/92/92ab/363/367	23657	SLC7A11	solute carrier family 7, (cationic amino acid transporter, y+ system) member 11
MIMAT0000092	hsa-miR-92a	miR-25/32/92/92ab/363/367	25836	NIPBL	Nipped-B homolog (Drosophila)
MIMAT0000092	hsa-miR-92a	miR-25/32/92/92ab/363/367	27065	D4S234E	DNA segment on chromosome 4 (unique) 234 expressed sequence
MIMAT0000092	hsa-miR-92a	miR-25/32/92/92ab/363/367	3069	HDLBP	high density lipoprotein binding protein (vigilin)
MIMAT0000092	hsa-miR-92a	miR-25/32/92/92ab/363/367	55014	STX17	syntaxin 17
MIMAT0000092	hsa-miR-92a	miR-25/32/92/92ab/363/367	57157	PHTF2	putative homeodomain transcription factor 2
MIMAT0000092	hsa-miR-92a	miR-25/32/92/92ab/363/367	659	BMPR2	bone morphogenetic protein receptor, type II (serine/threonine kinase)
MIMAT0000736	hsa-miR-381	miR-300	10252	SPRY1	sprouty homolog 1, antagonist of FGF signaling (Drosophila)
MIMAT0000736	hsa-miR-381	miR-300	10299	40243	membrane-associated ring finger (C3HC4) 6
MIMAT0000736	hsa-miR-381	miR-300	23253	ANKRD12	ankyrin repeat domain 12
MIMAT0000736	hsa-miR-381	miR-300	23506	KIAA0240	KIAA0240
MIMAT0000736	hsa-miR-381	miR-300	2571	GAD1	glutamate decarboxylase 1 (brain, 67kDa)
MIMAT0000736	hsa-miR-381	miR-300	25836	NIPBL	Nipped-B homolog (Drosophila)
MIMAT0000736	hsa-miR-381	miR-300	3400	ID4	inhibitor of DNA binding 4, dominant negative helix-loop-helix protein
MIMAT0000736	hsa-miR-381	miR-300	60685	ZFAND3	zinc finger, AN1-type domain 3
MIMAT0000736	hsa-miR-381	miR-300	659	BMPR2	bone morphogenetic protein receptor, type II (serine/threonine kinase)
MIMAT0000736	hsa-miR-381	miR-300	9203	ZMYM3	zinc finger, MYM-type 3
MIMAT0000736	hsa-miR-381	miR-300	9278	ZBTB22	zinc finger and BTB domain containing 22
MIMAT0000736	hsa-miR-381	miR-300	9640	ZNF592	zinc finger protein 592
MIMAT0000736	hsa-miR-381	miR-300	9949	AMMECR1	Alport syndrome, mental retardation, midface hypoplasia and elliptocytosis chromosomal region, gene 1
MIMAT0001541	hsa-miR-449a	miR-34a/34b-5p/34c/34c-5p/449/449abc/699	122704	MRPL52	mitochondrial ribosomal protein L52
MIMAT0001541	hsa-miR-449a	miR-34a/34b-5p/34c/34c-5p/449/449abc/699	2530	FUT8	fucosyltransferase 8 (alpha (1,6) fucosyltransferase)
MIMAT0001541	hsa-miR-449a	miR-34a/34b-5p/34c/34c-5p/449/449abc/699	51176	LEF1	lymphoid enhancer-binding factor 1
MIMAT0001541	hsa-miR-449a	miR-34a/34b-5p/34c/34c-5p/449/449abc/699	55014	STX17	syntaxin 17
MIMAT0001541	hsa-miR-449a	miR-34a/34b-5p/34c/34c-5p/449/449abc/699	6526	SLC5A3	solute carrier family 5 (inositol transporters), member 3
MIMAT0001541	hsa-miR-449a	miR-34a/34b-5p/34c/34c-5p/449/449abc/699	835	CASP2	caspase 2, apoptosis-related cysteine peptidase (neural precursor cell expressed, developmentally down-regulated 2)
MIMAT0001541	hsa-miR-449a	miR-34a/34b-5p/34c/34c-5p/449/449abc/699	93129	ORAI3	ORAI calcium release-activated calcium modulator 3
MIMAT0002811	hsa-miR-202	miR-202/202-3p	1236	CCR7	chemokine (C-C motif) receptor 7
MIMAT0002811	hsa-miR-202	miR-202/202-3p	23484	LEPROTL1	leptin receptor overlapping transcript-like 1
MIMAT0002811	hsa-miR-202	miR-202/202-3p	26018	LRIG1	leucine-rich repeats and immunoglobulin-like domains 1
MIMAT0002811	hsa-miR-202	miR-202/202-3p	3069	HDLBP	high density lipoprotein binding protein (vigilin)
MIMAT0002811	hsa-miR-202	miR-202/202-3p	3183	HNRNPC	heterogeneous nuclear ribonucleoprotein C (C1/C2)
MIMAT0002811	hsa-miR-202	miR-202/202-3p	55014	STX17	syntaxin 17
MIMAT0002811	hsa-miR-202	miR-202/202-3p	586	BCAT1	branched chain aminotransferase 1, cytosolic
MIMAT0002811	hsa-miR-202	miR-202/202-3p	6509	SLC1A4	solute carrier family 1 (glutamate/neutral amino acid transporter), member 4
MIMAT0000073	hsa-miR-19a	miR-19	140460	ASB7	ankyrin repeat and SOCS box-containing 7
MIMAT0000074	hsa-miR-19b	miR-19	140460	ASB7	ankyrin repeat and SOCS box-containing 7
MIMAT0000073	hsa-miR-19a	miR-19	1910	EDNRB	endothelin receptor type B
MIMAT0000074	hsa-miR-19b	miR-19	1910	EDNRB	endothelin receptor type B
MIMAT0000073	hsa-miR-19a	miR-19	2119	ETV5	ets variant gene 5 (ets-related molecule)
MIMAT0000074	hsa-miR-19b	miR-19	2119	ETV5	ets variant gene 5 (ets-related molecule)
MIMAT0000073	hsa-miR-19a	miR-19	23253	ANKRD12	ankyrin repeat domain 12
MIMAT0000074	hsa-miR-19b	miR-19	23253	ANKRD12	ankyrin repeat domain 12
MIMAT0000073	hsa-miR-19a	miR-19	23612	PHLDA3	pleckstrin homology-like domain, family A, member 3
MIMAT0000074	hsa-miR-19b	miR-19	23612	PHLDA3	pleckstrin homology-like domain, family A, member 3
MIMAT0000073	hsa-miR-19a	miR-19	23621	BACE1	beta-site APP-cleaving enzyme 1
MIMAT0000074	hsa-miR-19b	miR-19	23621	BACE1	beta-site APP-cleaving enzyme 1
MIMAT0000073	hsa-miR-19a	miR-19	26018	LRIG1	leucine-rich repeats and immunoglobulin-like domains 1
MIMAT0000074	hsa-miR-19b	miR-19	26018	LRIG1	leucine-rich repeats and immunoglobulin-like domains 1
MIMAT0000073	hsa-miR-19a	miR-19	3069	HDLBP	high density lipoprotein binding protein (vigilin)
MIMAT0000074	hsa-miR-19b	miR-19	3069	HDLBP	high density lipoprotein binding protein (vigilin)
MIMAT0000073	hsa-miR-19a	miR-19	3092	HIP1	huntingtin interacting protein 1
MIMAT0000074	hsa-miR-19b	miR-19	3092	HIP1	huntingtin interacting protein 1
MIMAT0000073	hsa-miR-19a	miR-19	5045	FURIN	furin (paired basic amino acid cleaving enzyme)
MIMAT0000074	hsa-miR-19b	miR-19	5045	FURIN	furin (paired basic amino acid cleaving enzyme)
MIMAT0000073	hsa-miR-19a	miR-19	56270	WDR45L	WDR45-like
MIMAT0000074	hsa-miR-19b	miR-19	56270	WDR45L	WDR45-like
MIMAT0000073	hsa-miR-19a	miR-19	57157	PHTF2	putative homeodomain transcription factor 2
MIMAT0000074	hsa-miR-19b	miR-19	57157	PHTF2	putative homeodomain transcription factor 2
MIMAT0000073	hsa-miR-19a	miR-19	659	BMPR2	bone morphogenetic protein receptor, type II (serine/threonine kinase)
MIMAT0000074	hsa-miR-19b	miR-19	659	BMPR2	bone morphogenetic protein receptor, type II (serine/threonine kinase)
MIMAT0000073	hsa-miR-19a	miR-19	7541	ZFP161	zinc finger protein 161 homolog (mouse)
MIMAT0000074	hsa-miR-19b	miR-19	7541	ZFP161	zinc finger protein 161 homolog (mouse)
MIMAT0000073	hsa-miR-19a	miR-19	79899	PRR5L	protor-2
MIMAT0000074	hsa-miR-19b	miR-19	79899	PRR5L	protor-2
MIMAT0000730	hsa-miR-377	miR-377	1910	EDNRB	endothelin receptor type B
MIMAT0000730	hsa-miR-377	miR-377	586	BCAT1	branched chain aminotransferase 1, cytosolic
MIMAT0000730	hsa-miR-377	miR-377	726	CAPN5	calpain 5
MIMAT0000730	hsa-miR-377	miR-377	9601	PDIA4	protein disulfide isomerase family A, member 4
MIMAT0000448	hsa-miR-136	miR-136	2002	ELK1	ELK1, member of ETS oncogene family
MIMAT0000448	hsa-miR-136	miR-136	3488	IGFBP5	insulin-like growth factor binding protein 5
MIMAT0000448	hsa-miR-136	miR-136	659	BMPR2	bone morphogenetic protein receptor, type II (serine/threonine kinase)
MIMAT0000077	hsa-miR-22	miR-22	22881	ANKRD6	ankyrin repeat domain 6
MIMAT0000077	hsa-miR-22	miR-22	25822	DNAJB5	DnaJ (Hsp40) homolog, subfamily B, member 5
MIMAT0000077	hsa-miR-22	miR-22	5045	FURIN	furin (paired basic amino acid cleaving enzyme)
MIMAT0000077	hsa-miR-22	miR-22	5780	PTPN9	protein tyrosine phosphatase, non-receptor type 9
MIMAT0000077	hsa-miR-22	miR-22	7915	ALDH5A1	aldehyde dehydrogenase 5 family, member A1 (succinate-semialdehyde dehydrogenase)
MIMAT0004602	hsa-miR-125a-3p	miR-125a-3p	23014	FBXO21	F-box protein 21
MIMAT0004602	hsa-miR-125a-3p	miR-125a-3p	23193	GANAB	glucosidase, alpha; neutral AB
MIMAT0004602	hsa-miR-125a-3p	miR-125a-3p	6293	VPS52	vacuolar protein sorting 52 homolog (S. cerevisiae)
MIMAT0002816	hsa-miR-494	miR-494	23057	NMNAT2	nicotinamide nucleotide adenylyltransferase 2
MIMAT0002816	hsa-miR-494	miR-494	3149	HMGB3	high-mobility group box 3
MIMAT0002816	hsa-miR-494	miR-494	56946	C11orf30	chromosome 11 open reading frame 30
MIMAT0002816	hsa-miR-494	miR-494	659	BMPR2	bone morphogenetic protein receptor, type II (serine/threonine kinase)
MIMAT0002816	hsa-miR-494	miR-494	65987	KCTD14	potassium channel tetramerisation domain containing 14
MIMAT0002816	hsa-miR-494	miR-494	9203	ZMYM3	zinc finger, MYM-type 3
MIMAT0002816	hsa-miR-494	miR-494	93129	ORAI3	ORAI calcium release-activated calcium modulator 3
MIMAT0000729	hsa-miR-376a	miR-376/376ab/376b-3p	23657	SLC7A11	solute carrier family 7, (cationic amino acid transporter, y+ system) member 11
MIMAT0000729	hsa-miR-376a	miR-376/376ab/376b-3p	25836	NIPBL	Nipped-B homolog (Drosophila)
MIMAT0000729	hsa-miR-376a	miR-376/376ab/376b-3p	659	BMPR2	bone morphogenetic protein receptor, type II (serine/threonine kinase)
MIMAT0000510	hsa-miR-320a	miR-320/320abcd	28316	CDH20	cadherin 20, type 2
MIMAT0000510	hsa-miR-320a	miR-320/320abcd	3183	HNRNPC	heterogeneous nuclear ribonucleoprotein C (C1/C2)
MIMAT0000510	hsa-miR-320a	miR-320/320abcd	3400	ID4	inhibitor of DNA binding 4, dominant negative helix-loop-helix protein
MIMAT0000510	hsa-miR-320a	miR-320/320abcd	4651	MYO10	myosin X
MIMAT0000510	hsa-miR-320a	miR-320/320abcd	4841	NONO	non-POU domain containing, octamer-binding
MIMAT0000510	hsa-miR-320a	miR-320/320abcd	4901	NRL	neural retina leucine zipper
MIMAT0000510	hsa-miR-320a	miR-320/320abcd	51094	ADIPOR1	adiponectin receptor 1
MIMAT0000510	hsa-miR-320a	miR-320/320abcd	5252	PHF1	PHD finger protein 1
MIMAT0000510	hsa-miR-320a	miR-320/320abcd	57157	PHTF2	putative homeodomain transcription factor 2
MIMAT0000510	hsa-miR-320a	miR-320/320abcd	586	BCAT1	branched chain aminotransferase 1, cytosolic
MIMAT0000510	hsa-miR-320a	miR-320/320abcd	64755	C16orf58	chromosome 16 open reading frame 58
MIMAT0000510	hsa-miR-320a	miR-320/320abcd	6526	SLC5A3	solute carrier family 5 (inositol transporters), member 3
MIMAT0000510	hsa-miR-320a	miR-320/320abcd	6909	TBX2	T-box 2
MIMAT0000510	hsa-miR-320a	miR-320/320abcd	7976	FZD3	frizzled homolog 3 (Drosophila)
MIMAT0000510	hsa-miR-320a	miR-320/320abcd	79817	MOBKL2B	MOB1, Mps One Binder kinase activator-like 2B (yeast)
MIMAT0000733	hsa-miR-379	miR-379	3141	HLCS	holocarboxylase synthetase (biotin-(proprionyl-Coenzyme A-carboxylase (ATP-hydrolysing)) ligase)
MIMAT0000733	hsa-miR-379	miR-379	4651	MYO10	myosin X

## Sheet: miR_better_gene_worse_TS
MiRBase Accession	MiRBase ID	miR family	Gene	Symbol	Title
MIMAT0000759	hsa-miR-148b	miR-148/152	1105	CHD1	chromodomain helicase DNA binding protein 1
MIMAT0000243	hsa-miR-148a	miR-148/152	1105	CHD1	chromodomain helicase DNA binding protein 1
MIMAT0000759	hsa-miR-148b	miR-148/152	167227	DCP2	DCP2 decapping enzyme homolog (S. cerevisiae)
MIMAT0000243	hsa-miR-148a	miR-148/152	167227	DCP2	DCP2 decapping enzyme homolog (S. cerevisiae)
MIMAT0000759	hsa-miR-148b	miR-148/152	1760	DMPK	dystrophia myotonica-protein kinase
MIMAT0000243	hsa-miR-148a	miR-148/152	1760	DMPK	dystrophia myotonica-protein kinase
MIMAT0000759	hsa-miR-148b	miR-148/152	2036	EPB41L1	erythrocyte membrane protein band 4.1-like 1
MIMAT0000243	hsa-miR-148a	miR-148/152	2036	EPB41L1	erythrocyte membrane protein band 4.1-like 1
MIMAT0000759	hsa-miR-148b	miR-148/152	2145	EZH1	enhancer of zeste homolog 1 (Drosophila)
MIMAT0000243	hsa-miR-148a	miR-148/152	2145	EZH1	enhancer of zeste homolog 1 (Drosophila)
MIMAT0000759	hsa-miR-148b	miR-148/152	23051	ZHX3	zinc fingers and homeoboxes 3
MIMAT0000243	hsa-miR-148a	miR-148/152	23051	ZHX3	zinc fingers and homeoboxes 3
MIMAT0000759	hsa-miR-148b	miR-148/152	23250	ATP11A	ATPase, class VI, type 11A
MIMAT0000243	hsa-miR-148a	miR-148/152	23250	ATP11A	ATPase, class VI, type 11A
MIMAT0000759	hsa-miR-148b	miR-148/152	2354	FOSB	FBJ murine osteosarcoma viral oncogene homolog B
MIMAT0000243	hsa-miR-148a	miR-148/152	2354	FOSB	FBJ murine osteosarcoma viral oncogene homolog B
MIMAT0000759	hsa-miR-148b	miR-148/152	23543	RBM9	RNA binding motif protein 9
MIMAT0000243	hsa-miR-148a	miR-148/152	23543	RBM9	RNA binding motif protein 9
MIMAT0000759	hsa-miR-148b	miR-148/152	2596	GAP43	growth associated protein 43
MIMAT0000243	hsa-miR-148a	miR-148/152	2596	GAP43	growth associated protein 43
MIMAT0000759	hsa-miR-148b	miR-148/152	3224	HOXC8	homeobox C8
MIMAT0000243	hsa-miR-148a	miR-148/152	3224	HOXC8	homeobox C8
MIMAT0000759	hsa-miR-148b	miR-148/152	3988	LIPA	lipase A, lysosomal acid, cholesterol esterase (Wolman disease)
MIMAT0000243	hsa-miR-148a	miR-148/152	3988	LIPA	lipase A, lysosomal acid, cholesterol esterase (Wolman disease)
MIMAT0000759	hsa-miR-148b	miR-148/152	4052	LTBP1	latent transforming growth factor beta binding protein 1
MIMAT0000243	hsa-miR-148a	miR-148/152	4052	LTBP1	latent transforming growth factor beta binding protein 1
MIMAT0000759	hsa-miR-148b	miR-148/152	4216	MAP3K4	mitogen-activated protein kinase kinase kinase 4
MIMAT0000243	hsa-miR-148a	miR-148/152	4216	MAP3K4	mitogen-activated protein kinase kinase kinase 4
MIMAT0000759	hsa-miR-148b	miR-148/152	51230	PHF20	PHD finger protein 20
MIMAT0000243	hsa-miR-148a	miR-148/152	51230	PHF20	PHD finger protein 20
MIMAT0000759	hsa-miR-148b	miR-148/152	5166	PDK4	pyruvate dehydrogenase kinase, isozyme 4
MIMAT0000243	hsa-miR-148a	miR-148/152	5166	PDK4	pyruvate dehydrogenase kinase, isozyme 4
MIMAT0000759	hsa-miR-148b	miR-148/152	51701	NLK	nemo-like kinase
MIMAT0000243	hsa-miR-148a	miR-148/152	51701	NLK	nemo-like kinase
MIMAT0000759	hsa-miR-148b	miR-148/152	5469	MED1	mediator complex subunit 1
MIMAT0000243	hsa-miR-148a	miR-148/152	5469	MED1	mediator complex subunit 1
MIMAT0000759	hsa-miR-148b	miR-148/152	5476	CTSA	cathepsin A
MIMAT0000243	hsa-miR-148a	miR-148/152	5476	CTSA	cathepsin A
MIMAT0000759	hsa-miR-148b	miR-148/152	57213	C13orf1	chromosome 13 open reading frame 1
MIMAT0000243	hsa-miR-148a	miR-148/152	57213	C13orf1	chromosome 13 open reading frame 1
MIMAT0000759	hsa-miR-148b	miR-148/152	57572	DOCK6	dedicator of cytokinesis 6
MIMAT0000243	hsa-miR-148a	miR-148/152	57572	DOCK6	dedicator of cytokinesis 6
MIMAT0000759	hsa-miR-148b	miR-148/152	60436	TGIF2	TGFB-induced factor homeobox 2
MIMAT0000243	hsa-miR-148a	miR-148/152	60436	TGIF2	TGFB-induced factor homeobox 2
MIMAT0000759	hsa-miR-148b	miR-148/152	64328	XPO4	exportin 4
MIMAT0000243	hsa-miR-148a	miR-148/152	64328	XPO4	exportin 4
MIMAT0000759	hsa-miR-148b	miR-148/152	64848	YTHDC2	YTH domain containing 2
MIMAT0000243	hsa-miR-148a	miR-148/152	64848	YTHDC2	YTH domain containing 2
MIMAT0000759	hsa-miR-148b	miR-148/152	66036	MTMR9	myotubularin related protein 9
MIMAT0000243	hsa-miR-148a	miR-148/152	66036	MTMR9	myotubularin related protein 9
MIMAT0000759	hsa-miR-148b	miR-148/152	6874	TAF4	TAF4 RNA polymerase II, TATA box binding protein (TBP)-associated factor, 135kDa
MIMAT0000243	hsa-miR-148a	miR-148/152	6874	TAF4	TAF4 RNA polymerase II, TATA box binding protein (TBP)-associated factor, 135kDa
MIMAT0000759	hsa-miR-148b	miR-148/152	7410	VAV2	vav 2 guanine nucleotide exchange factor
MIMAT0000243	hsa-miR-148a	miR-148/152	7410	VAV2	vav 2 guanine nucleotide exchange factor
MIMAT0000759	hsa-miR-148b	miR-148/152	7529	YWHAB	tyrosine 3-monooxygenase/tryptophan 5-monooxygenase activation protein, beta polypeptide
MIMAT0000243	hsa-miR-148a	miR-148/152	7529	YWHAB	tyrosine 3-monooxygenase/tryptophan 5-monooxygenase activation protein, beta polypeptide
MIMAT0000759	hsa-miR-148b	miR-148/152	79628	SH3TC2	SH3 domain and tetratricopeptide repeats 2
MIMAT0000243	hsa-miR-148a	miR-148/152	79628	SH3TC2	SH3 domain and tetratricopeptide repeats 2
MIMAT0000759	hsa-miR-148b	miR-148/152	831	CAST	calpastatin
MIMAT0000243	hsa-miR-148a	miR-148/152	831	CAST	calpastatin
MIMAT0000759	hsa-miR-148b	miR-148/152	9334	B4GALT5	UDP-Gal:betaGlcNAc beta 1,4- galactosyltransferase, polypeptide 5
MIMAT0000243	hsa-miR-148a	miR-148/152	9334	B4GALT5	UDP-Gal:betaGlcNAc beta 1,4- galactosyltransferase, polypeptide 5
MIMAT0000759	hsa-miR-148b	miR-148/152	9637	FEZ2	fasciculation and elongation protein zeta 2 (zygin II)
MIMAT0000243	hsa-miR-148a	miR-148/152	9637	FEZ2	fasciculation and elongation protein zeta 2 (zygin II)
MIMAT0000759	hsa-miR-148b	miR-148/152	9644	SH3PXD2A	SH3 and PX domains 2A
MIMAT0000243	hsa-miR-148a	miR-148/152	9644	SH3PXD2A	SH3 and PX domains 2A
MIMAT0000759	hsa-miR-148b	miR-148/152	9749	PHACTR2	phosphatase and actin regulator 2
MIMAT0000243	hsa-miR-148a	miR-148/152	9749	PHACTR2	phosphatase and actin regulator 2
MIMAT0000758	hsa-miR-135b	miR-135	1105	CHD1	chromodomain helicase DNA binding protein 1
MIMAT0000758	hsa-miR-135b	miR-135	11261	CHP	calcium binding protein P22
MIMAT0000758	hsa-miR-135b	miR-135	116	ADCYAP1	adenylate cyclase activating polypeptide 1 (pituitary)
MIMAT0000758	hsa-miR-135b	miR-135	1456	CSNK1G3	casein kinase 1, gamma 3
MIMAT0000758	hsa-miR-135b	miR-135	150	ADRA2A	adrenergic, alpha-2A-, receptor
MIMAT0000758	hsa-miR-135b	miR-135	167227	DCP2	DCP2 decapping enzyme homolog (S. cerevisiae)
MIMAT0000758	hsa-miR-135b	miR-135	1850	DUSP8	dual specificity phosphatase 8
MIMAT0000758	hsa-miR-135b	miR-135	199731	CADM4	cell adhesion molecule 4
MIMAT0000758	hsa-miR-135b	miR-135	23005	MAPKBP1	mitogen-activated protein kinase binding protein 1
MIMAT0000758	hsa-miR-135b	miR-135	2308	FOXO1	forkhead box O1
MIMAT0000758	hsa-miR-135b	miR-135	23119	HIC2	hypermethylated in cancer 2
MIMAT0000758	hsa-miR-135b	miR-135	23543	RBM9	RNA binding motif protein 9
MIMAT0000758	hsa-miR-135b	miR-135	2444	FRK	fyn-related kinase
MIMAT0000758	hsa-miR-135b	miR-135	2561	GABRB2	gamma-aminobutyric acid (GABA) A receptor, beta 2
MIMAT0000758	hsa-miR-135b	miR-135	25966	C2CD2	C2 calcium-dependent domain containing 2
MIMAT0000758	hsa-miR-135b	miR-135	2892	GRIA3	glutamate receptor, ionotrophic, AMPA 3
MIMAT0000758	hsa-miR-135b	miR-135	324	APC	adenomatous polyposis coli
MIMAT0000758	hsa-miR-135b	miR-135	387263	C6orf120	chromosome 6 open reading frame 120
MIMAT0000758	hsa-miR-135b	miR-135	467	ATF3	activating transcription factor 3
MIMAT0000758	hsa-miR-135b	miR-135	4741	NEFM	neurofilament, medium polypeptide 150kDa
MIMAT0000758	hsa-miR-135b	miR-135	5469	MED1	mediator complex subunit 1
MIMAT0000758	hsa-miR-135b	miR-135	54704	PDP1	protein phosphatase 2C, magnesium-dependent, catalytic subunit
MIMAT0000758	hsa-miR-135b	miR-135	57136	C20orf3	chromosome 20 open reading frame 3
MIMAT0000758	hsa-miR-135b	miR-135	57148	RALGAPB	KIAA1219
MIMAT0000758	hsa-miR-135b	miR-135	57509	MTUS1	mitochondrial tumor suppressor 1
MIMAT0000758	hsa-miR-135b	miR-135	5770	PTPN1	protein tyrosine phosphatase, non-receptor type 1
MIMAT0000758	hsa-miR-135b	miR-135	6695	SPOCK1	sparc/osteonectin, cwcv and kazal-like domains proteoglycan (testican) 1
MIMAT0000758	hsa-miR-135b	miR-135	6874	TAF4	TAF4 RNA polymerase II, TATA box binding protein (TBP)-associated factor, 135kDa
MIMAT0000758	hsa-miR-135b	miR-135	7048	TGFBR2	transforming growth factor, beta receptor II (70/80kDa)
MIMAT0000758	hsa-miR-135b	miR-135	8874	ARHGEF7	Rho guanine nucleotide exchange factor (GEF) 7
MIMAT0000758	hsa-miR-135b	miR-135	9334	B4GALT5	UDP-Gal:betaGlcNAc beta 1,4- galactosyltransferase, polypeptide 5
MIMAT0000418	hsa-miR-23b	miR-23ab	10023	FRAT1	frequently rearranged in advanced T-cell lymphomas
MIMAT0000418	hsa-miR-23b	miR-23ab	10586	MAB21L2	mab-21-like 2 (C. elegans)
MIMAT0000418	hsa-miR-23b	miR-23ab	10904	BLCAP	bladder cancer associated protein
MIMAT0000418	hsa-miR-23b	miR-23ab	1456	CSNK1G3	casein kinase 1, gamma 3
MIMAT0000418	hsa-miR-23b	miR-23ab	147179	WIPF2	WAS/WASL interacting protein family, member 2
MIMAT0000418	hsa-miR-23b	miR-23ab	150	ADRA2A	adrenergic, alpha-2A-, receptor
MIMAT0000418	hsa-miR-23b	miR-23ab	167227	DCP2	DCP2 decapping enzyme homolog (S. cerevisiae)
MIMAT0000418	hsa-miR-23b	miR-23ab	1738	DLD	dihydrolipoamide dehydrogenase
MIMAT0000418	hsa-miR-23b	miR-23ab	2354	FOSB	FBJ murine osteosarcoma viral oncogene homolog B
MIMAT0000418	hsa-miR-23b	miR-23ab	2561	GABRB2	gamma-aminobutyric acid (GABA) A receptor, beta 2
MIMAT0000418	hsa-miR-23b	miR-23ab	3340	NDST1	N-deacetylase/N-sulfotransferase (heparan glucosaminyl) 1
MIMAT0000418	hsa-miR-23b	miR-23ab	3839	KPNA3	karyopherin alpha 3 (importin alpha 4)
MIMAT0000418	hsa-miR-23b	miR-23ab	4620	MYH2	myosin, heavy chain 2, skeletal muscle, adult
MIMAT0000418	hsa-miR-23b	miR-23ab	4696	NDUFA3	NADH dehydrogenase (ubiquinone) 1 alpha subcomplex, 3, 9kDa
MIMAT0000418	hsa-miR-23b	miR-23ab	4747	NEFL	neurofilament, light polypeptide 68kDa
MIMAT0000418	hsa-miR-23b	miR-23ab	51379	CRLF3	cytokine receptor-like factor 3
MIMAT0000418	hsa-miR-23b	miR-23ab	5154	PDGFA	platelet-derived growth factor alpha polypeptide
MIMAT0000418	hsa-miR-23b	miR-23ab	51701	NLK	nemo-like kinase
MIMAT0000418	hsa-miR-23b	miR-23ab	5530	PPP3CA	protein phosphatase 3 (formerly 2B), catalytic subunit, alpha isoform
MIMAT0000418	hsa-miR-23b	miR-23ab	55731	C17orf63	chromosome 17 open reading frame 63
MIMAT0000418	hsa-miR-23b	miR-23ab	5737	PTGFR	prostaglandin F receptor (FP)
MIMAT0000418	hsa-miR-23b	miR-23ab	57613	KIAA1467	KIAA1467
MIMAT0000418	hsa-miR-23b	miR-23ab	6422	SFRP1	secreted frizzled-related protein 1
MIMAT0000418	hsa-miR-23b	miR-23ab	6446	SGK1	serum/glucocorticoid regulated kinase 1
MIMAT0000418	hsa-miR-23b	miR-23ab	66036	MTMR9	myotubularin related protein 9
MIMAT0000418	hsa-miR-23b	miR-23ab	6695	SPOCK1	sparc/osteonectin, cwcv and kazal-like domains proteoglycan (testican) 1
MIMAT0000418	hsa-miR-23b	miR-23ab	6789	STK4	serine/threonine kinase 4
MIMAT0000418	hsa-miR-23b	miR-23ab	7048	TGFBR2	transforming growth factor, beta receptor II (70/80kDa)
MIMAT0000418	hsa-miR-23b	miR-23ab	7799	PRDM2	PR domain containing 2, with ZNF domain
MIMAT0000418	hsa-miR-23b	miR-23ab	79776	ZFHX4	zinc finger homeobox 4
MIMAT0000418	hsa-miR-23b	miR-23ab	7980	TFPI2	tissue factor pathway inhibitor 2
MIMAT0000418	hsa-miR-23b	miR-23ab	84612	PARD6B	par-6 partitioning defective 6 homolog beta (C. elegans)
MIMAT0000418	hsa-miR-23b	miR-23ab	9139	CBFA2T2	core-binding factor, runt domain, alpha subunit 2; translocated to, 2
MIMAT0000418	hsa-miR-23b	miR-23ab	9590	AKAP12	A kinase (PRKA) anchor protein (gravin) 12
MIMAT0000418	hsa-miR-23b	miR-23ab	9644	SH3PXD2A	SH3 and PX domains 2A
MIMAT0000418	hsa-miR-23b	miR-23ab	9749	PHACTR2	phosphatase and actin regulator 2
MIMAT0000451	hsa-miR-150	miR-150	10090	UST	uronyl-2-sulfotransferase
MIMAT0000451	hsa-miR-150	miR-150	324	APC	adenomatous polyposis coli
MIMAT0000451	hsa-miR-150	miR-150	5069	PAPPA	pregnancy-associated plasma protein A, pappalysin 1
MIMAT0000646	hsa-miR-155	miR-155	10090	UST	uronyl-2-sulfotransferase
MIMAT0000646	hsa-miR-155	miR-155	1523	CUX1	cut-like homeobox 1
MIMAT0000646	hsa-miR-155	miR-155	27303	RBMS3	RNA binding motif, single stranded interacting protein
MIMAT0000646	hsa-miR-155	miR-155	6695	SPOCK1	sparc/osteonectin, cwcv and kazal-like domains proteoglycan (testican) 1
MIMAT0000646	hsa-miR-155	miR-155	7048	TGFBR2	transforming growth factor, beta receptor II (70/80kDa)
MIMAT0000646	hsa-miR-155	miR-155	775	CACNA1C	calcium channel, voltage-dependent, L type, alpha 1C subunit
MIMAT0000646	hsa-miR-155	miR-155	9637	FEZ2	fasciculation and elongation protein zeta 2 (zygin II)
MIMAT0000646	hsa-miR-155	miR-155	9644	SH3PXD2A	SH3 and PX domains 2A
MIMAT0000646	hsa-miR-155	miR-155	9885	OSBPL2	oxysterol binding protein-like 2
MIMAT0000727	hsa-miR-374a	miR-374/374ab	10090	UST	uronyl-2-sulfotransferase
MIMAT0004955	hsa-miR-374b	miR-374/374ab	10090	UST	uronyl-2-sulfotransferase
MIMAT0000727	hsa-miR-374a	miR-374/374ab	10150	MBNL2	muscleblind-like 2 (Drosophila)
MIMAT0004955	hsa-miR-374b	miR-374/374ab	10150	MBNL2	muscleblind-like 2 (Drosophila)
MIMAT0000727	hsa-miR-374a	miR-374/374ab	1850	DUSP8	dual specificity phosphatase 8
MIMAT0004955	hsa-miR-374b	miR-374/374ab	1850	DUSP8	dual specificity phosphatase 8
MIMAT0000727	hsa-miR-374a	miR-374/374ab	2036	EPB41L1	erythrocyte membrane protein band 4.1-like 1
MIMAT0004955	hsa-miR-374b	miR-374/374ab	2036	EPB41L1	erythrocyte membrane protein band 4.1-like 1
MIMAT0000727	hsa-miR-374a	miR-374/374ab	2290	FOXG1	forkhead box G1
MIMAT0004955	hsa-miR-374b	miR-374/374ab	2290	FOXG1	forkhead box G1
MIMAT0000727	hsa-miR-374a	miR-374/374ab	2308	FOXO1	forkhead box O1
MIMAT0004955	hsa-miR-374b	miR-374/374ab	2308	FOXO1	forkhead box O1
MIMAT0000727	hsa-miR-374a	miR-374/374ab	2354	FOSB	FBJ murine osteosarcoma viral oncogene homolog B
MIMAT0004955	hsa-miR-374b	miR-374/374ab	2354	FOSB	FBJ murine osteosarcoma viral oncogene homolog B
MIMAT0000727	hsa-miR-374a	miR-374/374ab	26986	PABPC1	poly(A) binding protein, cytoplasmic 1
MIMAT0004955	hsa-miR-374b	miR-374/374ab	26986	PABPC1	poly(A) binding protein, cytoplasmic 1
MIMAT0000727	hsa-miR-374a	miR-374/374ab	324	APC	adenomatous polyposis coli
MIMAT0004955	hsa-miR-374b	miR-374/374ab	324	APC	adenomatous polyposis coli
MIMAT0000727	hsa-miR-374a	miR-374/374ab	5042	PABPC3	poly(A) binding protein, cytoplasmic 3
MIMAT0004955	hsa-miR-374b	miR-374/374ab	5042	PABPC3	poly(A) binding protein, cytoplasmic 3
MIMAT0000727	hsa-miR-374a	miR-374/374ab	5069	PAPPA	pregnancy-associated plasma protein A, pappalysin 1
MIMAT0004955	hsa-miR-374b	miR-374/374ab	5069	PAPPA	pregnancy-associated plasma protein A, pappalysin 1
MIMAT0000727	hsa-miR-374a	miR-374/374ab	55731	C17orf63	chromosome 17 open reading frame 63
MIMAT0004955	hsa-miR-374b	miR-374/374ab	55731	C17orf63	chromosome 17 open reading frame 63
MIMAT0000727	hsa-miR-374a	miR-374/374ab	57403	RAB22A	RAB22A, member RAS oncogene family
MIMAT0004955	hsa-miR-374b	miR-374/374ab	57403	RAB22A	RAB22A, member RAS oncogene family
MIMAT0000727	hsa-miR-374a	miR-374/374ab	57591	MKL1	megakaryoblastic leukemia (translocation) 1
MIMAT0004955	hsa-miR-374b	miR-374/374ab	57591	MKL1	megakaryoblastic leukemia (translocation) 1
MIMAT0000727	hsa-miR-374a	miR-374/374ab	6789	STK4	serine/threonine kinase 4
MIMAT0004955	hsa-miR-374b	miR-374/374ab	6789	STK4	serine/threonine kinase 4
MIMAT0000727	hsa-miR-374a	miR-374/374ab	84612	PARD6B	par-6 partitioning defective 6 homolog beta (C. elegans)
MIMAT0004955	hsa-miR-374b	miR-374/374ab	84612	PARD6B	par-6 partitioning defective 6 homolog beta (C. elegans)
MIMAT0000727	hsa-miR-374a	miR-374/374ab	9423	NTN1	netrin 1
MIMAT0004955	hsa-miR-374b	miR-374/374ab	9423	NTN1	netrin 1
MIMAT0000727	hsa-miR-374a	miR-374/374ab	9749	PHACTR2	phosphatase and actin regulator 2
MIMAT0004955	hsa-miR-374b	miR-374/374ab	9749	PHACTR2	phosphatase and actin regulator 2
MIMAT0000417	hsa-miR-15b	miR-15/16/195/424/497	10129	FRY	furry homolog (Drosophila)
MIMAT0000417	hsa-miR-15b	miR-15/16/195/424/497	10150	MBNL2	muscleblind-like 2 (Drosophila)
MIMAT0000417	hsa-miR-15b	miR-15/16/195/424/497	10197	PSME3	proteasome (prosome, macropain) activator subunit 3 (PA28 gamma; Ki)
MIMAT0000417	hsa-miR-15b	miR-15/16/195/424/497	11215	AKAP11	A kinase (PRKA) anchor protein 11
MIMAT0000417	hsa-miR-15b	miR-15/16/195/424/497	2036	EPB41L1	erythrocyte membrane protein band 4.1-like 1
MIMAT0000417	hsa-miR-15b	miR-15/16/195/424/497	2145	EZH1	enhancer of zeste homolog 1 (Drosophila)
MIMAT0000417	hsa-miR-15b	miR-15/16/195/424/497	23051	ZHX3	zinc fingers and homeoboxes 3
MIMAT0000417	hsa-miR-15b	miR-15/16/195/424/497	2308	FOXO1	forkhead box O1
MIMAT0000417	hsa-miR-15b	miR-15/16/195/424/497	239	ALOX12	arachidonate 12-lipoxygenase
MIMAT0000417	hsa-miR-15b	miR-15/16/195/424/497	26056	RAB11FIP5	RAB11 family interacting protein 5 (class I)
MIMAT0000417	hsa-miR-15b	miR-15/16/195/424/497	26145	IRF2BP1	interferon regulatory factor 2 binding protein 1
MIMAT0000417	hsa-miR-15b	miR-15/16/195/424/497	29842	TFCP2L1	transcription factor CP2-like 1
MIMAT0000417	hsa-miR-15b	miR-15/16/195/424/497	3224	HOXC8	homeobox C8
MIMAT0000417	hsa-miR-15b	miR-15/16/195/424/497	3839	KPNA3	karyopherin alpha 3 (importin alpha 4)
MIMAT0000417	hsa-miR-15b	miR-15/16/195/424/497	3991	LIPE	lipase, hormone-sensitive
MIMAT0000417	hsa-miR-15b	miR-15/16/195/424/497	4216	MAP3K4	mitogen-activated protein kinase kinase kinase 4
MIMAT0000417	hsa-miR-15b	miR-15/16/195/424/497	5069	PAPPA	pregnancy-associated plasma protein A, pappalysin 1
MIMAT0000417	hsa-miR-15b	miR-15/16/195/424/497	51030	FAM18B	family with sequence similarity 18, member B
MIMAT0000417	hsa-miR-15b	miR-15/16/195/424/497	51230	PHF20	PHD finger protein 20
MIMAT0000417	hsa-miR-15b	miR-15/16/195/424/497	5166	PDK4	pyruvate dehydrogenase kinase, isozyme 4
MIMAT0000417	hsa-miR-15b	miR-15/16/195/424/497	53916	RAB4B	RAB4B, member RAS oncogene family
MIMAT0000417	hsa-miR-15b	miR-15/16/195/424/497	5469	MED1	mediator complex subunit 1
MIMAT0000417	hsa-miR-15b	miR-15/16/195/424/497	60436	TGIF2	TGFB-induced factor homeobox 2
MIMAT0000417	hsa-miR-15b	miR-15/16/195/424/497	63916	ELMO2	engulfment and cell motility 2
MIMAT0000417	hsa-miR-15b	miR-15/16/195/424/497	64328	XPO4	exportin 4
MIMAT0000417	hsa-miR-15b	miR-15/16/195/424/497	6446	SGK1	serum/glucocorticoid regulated kinase 1
MIMAT0000417	hsa-miR-15b	miR-15/16/195/424/497	6908	TBP	TATA box binding protein
MIMAT0000417	hsa-miR-15b	miR-15/16/195/424/497	7410	VAV2	vav 2 guanine nucleotide exchange factor
MIMAT0000417	hsa-miR-15b	miR-15/16/195/424/497	79776	ZFHX4	zinc finger homeobox 4
MIMAT0000417	hsa-miR-15b	miR-15/16/195/424/497	84612	PARD6B	par-6 partitioning defective 6 homolog beta (C. elegans)
MIMAT0000417	hsa-miR-15b	miR-15/16/195/424/497	9054	NFS1	NFS1 nitrogen fixation 1 homolog (S. cerevisiae)
MIMAT0000417	hsa-miR-15b	miR-15/16/195/424/497	92	ACVR2A	activin A receptor, type IIA
MIMAT0000417	hsa-miR-15b	miR-15/16/195/424/497	9519	TBPL1	TBP-like 1
MIMAT0000417	hsa-miR-15b	miR-15/16/195/424/497	9749	PHACTR2	phosphatase and actin regulator 2
MIMAT0000417	hsa-miR-15b	miR-15/16/195/424/497	9783	RIMS3	regulating synaptic membrane exocytosis 3
MIMAT0003885	hsa-miR-454	miR-130/301	10612	TRIM3	tripartite motif-containing 3
MIMAT0003885	hsa-miR-454	miR-130/301	10904	BLCAP	bladder cancer associated protein
MIMAT0003885	hsa-miR-454	miR-130/301	10955	SERINC3	serine incorporator 3
MIMAT0003885	hsa-miR-454	miR-130/301	11215	AKAP11	A kinase (PRKA) anchor protein 11
MIMAT0003885	hsa-miR-454	miR-130/301	167227	DCP2	DCP2 decapping enzyme homolog (S. cerevisiae)
MIMAT0003885	hsa-miR-454	miR-130/301	2036	EPB41L1	erythrocyte membrane protein band 4.1-like 1
MIMAT0003885	hsa-miR-454	miR-130/301	23250	ATP11A	ATPase, class VI, type 11A
MIMAT0003885	hsa-miR-454	miR-130/301	23328	SASH1	SAM and SH3 domain containing 1
MIMAT0003885	hsa-miR-454	miR-130/301	23543	RBM9	RNA binding motif protein 9
MIMAT0003885	hsa-miR-454	miR-130/301	2561	GABRB2	gamma-aminobutyric acid (GABA) A receptor, beta 2
MIMAT0003885	hsa-miR-454	miR-130/301	2596	GAP43	growth associated protein 43
MIMAT0003885	hsa-miR-454	miR-130/301	3224	HOXC8	homeobox C8
MIMAT0003885	hsa-miR-454	miR-130/301	3614	IMPDH1	IMP (inosine monophosphate) dehydrogenase 1
MIMAT0003885	hsa-miR-454	miR-130/301	51230	PHF20	PHD finger protein 20
MIMAT0003885	hsa-miR-454	miR-130/301	6196	RPS6KA2	ribosomal protein S6 kinase, 90kDa, polypeptide 2
MIMAT0003885	hsa-miR-454	miR-130/301	64328	XPO4	exportin 4
MIMAT0003885	hsa-miR-454	miR-130/301	66036	MTMR9	myotubularin related protein 9
MIMAT0003885	hsa-miR-454	miR-130/301	6643	SNX2	sorting nexin 2
MIMAT0003885	hsa-miR-454	miR-130/301	6695	SPOCK1	sparc/osteonectin, cwcv and kazal-like domains proteoglycan (testican) 1
MIMAT0003885	hsa-miR-454	miR-130/301	6874	TAF4	TAF4 RNA polymerase II, TATA box binding protein (TBP)-associated factor, 135kDa
MIMAT0003885	hsa-miR-454	miR-130/301	7048	TGFBR2	transforming growth factor, beta receptor II (70/80kDa)
MIMAT0003885	hsa-miR-454	miR-130/301	7410	VAV2	vav 2 guanine nucleotide exchange factor
MIMAT0003885	hsa-miR-454	miR-130/301	793	CALB1	calbindin 1, 28kDa
MIMAT0003885	hsa-miR-454	miR-130/301	8202	NCOA3	nuclear receptor coactivator 3
MIMAT0003885	hsa-miR-454	miR-130/301	831	CAST	calpastatin
MIMAT0003885	hsa-miR-454	miR-130/301	8499	PPFIA2	protein tyrosine phosphatase, receptor type, f polypeptide (PTPRF), interacting protein (liprin), alpha 2
MIMAT0003885	hsa-miR-454	miR-130/301	9334	B4GALT5	UDP-Gal:betaGlcNAc beta 1,4- galactosyltransferase, polypeptide 5
MIMAT0003885	hsa-miR-454	miR-130/301	9519	TBPL1	TBP-like 1
MIMAT0003885	hsa-miR-454	miR-130/301	9649	RALGPS1	Ral GEF with PH domain and SH3 binding motif 1
MIMAT0003885	hsa-miR-454	miR-130/301	9701	SAPS2	SAPS domain family, member 2
MIMAT0003885	hsa-miR-454	miR-130/301	9749	PHACTR2	phosphatase and actin regulator 2
MIMAT0003885	hsa-miR-454	miR-130/301	9825	SPATA2	spermatogenesis associated 2
MIMAT0000083	hsa-miR-26b	miR-26ab/1297	10622	POLR3G	polymerase (RNA) III (DNA directed) polypeptide G (32kD)
MIMAT0000083	hsa-miR-26b	miR-26ab/1297	1105	CHD1	chromodomain helicase DNA binding protein 1
MIMAT0000083	hsa-miR-26b	miR-26ab/1297	147179	WIPF2	WAS/WASL interacting protein family, member 2
MIMAT0000083	hsa-miR-26b	miR-26ab/1297	1490	CTGF	connective tissue growth factor
MIMAT0000083	hsa-miR-26b	miR-26ab/1297	1501	CTNND2	catenin (cadherin-associated protein), delta 2 (neural plakophilin-related arm-repeat protein)
MIMAT0000083	hsa-miR-26b	miR-26ab/1297	25829	TMEM184B	transmembrane protein 184B
MIMAT0000083	hsa-miR-26b	miR-26ab/1297	25940	FAM98A	family with sequence similarity 98, member A
MIMAT0000083	hsa-miR-26b	miR-26ab/1297	26278	SACS	spastic ataxia of Charlevoix-Saguenay (sacsin)
MIMAT0000083	hsa-miR-26b	miR-26ab/1297	3205	HOXA9	homeobox A9
MIMAT0000083	hsa-miR-26b	miR-26ab/1297	4163	MCC	mutated in colorectal cancers
MIMAT0000083	hsa-miR-26b	miR-26ab/1297	4905	NSF	N-ethylmaleimide-sensitive factor
MIMAT0000083	hsa-miR-26b	miR-26ab/1297	51230	PHF20	PHD finger protein 20
MIMAT0000083	hsa-miR-26b	miR-26ab/1297	51701	NLK	nemo-like kinase
MIMAT0000083	hsa-miR-26b	miR-26ab/1297	5203	PFDN4	prefoldin subunit 4
MIMAT0000083	hsa-miR-26b	miR-26ab/1297	5509	PPP1R3D	protein phosphatase 1, regulatory (inhibitor) subunit 3D
MIMAT0000083	hsa-miR-26b	miR-26ab/1297	55213	RCBTB1	regulator of chromosome condensation (RCC1) and BTB (POZ) domain containing protein 1
MIMAT0000083	hsa-miR-26b	miR-26ab/1297	55568	GALNT10	UDP-N-acetyl-alpha-D-galactosamine:polypeptide N-acetylgalactosaminyltransferase 10 (GalNAc-T10)
MIMAT0000083	hsa-miR-26b	miR-26ab/1297	5783	PTPN13	protein tyrosine phosphatase, non-receptor type 13 (APO-1/CD95 (Fas)-associated phosphatase)
MIMAT0000083	hsa-miR-26b	miR-26ab/1297	5925	RB1	retinoblastoma 1 (including osteosarcoma)
MIMAT0000083	hsa-miR-26b	miR-26ab/1297	6196	RPS6KA2	ribosomal protein S6 kinase, 90kDa, polypeptide 2
MIMAT0000083	hsa-miR-26b	miR-26ab/1297	6728	SRP19	signal recognition particle 19kDa
MIMAT0000083	hsa-miR-26b	miR-26ab/1297	6789	STK4	serine/threonine kinase 4
MIMAT0000083	hsa-miR-26b	miR-26ab/1297	775	CACNA1C	calcium channel, voltage-dependent, L type, alpha 1C subunit
MIMAT0000083	hsa-miR-26b	miR-26ab/1297	79183	TTPAL	chromosome 20 open reading frame 121
MIMAT0000083	hsa-miR-26b	miR-26ab/1297	79776	ZFHX4	zinc finger homeobox 4
MIMAT0000083	hsa-miR-26b	miR-26ab/1297	9644	SH3PXD2A	SH3 and PX domains 2A
MIMAT0000083	hsa-miR-26b	miR-26ab/1297	9885	OSBPL2	oxysterol binding protein-like 2
MIMAT0000096	hsa-miR-98	let-7/98	10643	IGF2BP3	insulin-like growth factor 2 mRNA binding protein 3
MIMAT0000065	hsa-let-7d	let-7/98	10643	IGF2BP3	insulin-like growth factor 2 mRNA binding protein 3
MIMAT0000066	hsa-let-7e	let-7/98	10643	IGF2BP3	insulin-like growth factor 2 mRNA binding protein 3
MIMAT0000067	hsa-let-7f	let-7/98	10643	IGF2BP3	insulin-like growth factor 2 mRNA binding protein 3
MIMAT0000414	hsa-let-7g	let-7/98	10643	IGF2BP3	insulin-like growth factor 2 mRNA binding protein 3
MIMAT0000062	hsa-let-7a	let-7/98	10643	IGF2BP3	insulin-like growth factor 2 mRNA binding protein 3
MIMAT0000096	hsa-miR-98	let-7/98	1497	CTNS	cystinosis, nephropathic
MIMAT0000065	hsa-let-7d	let-7/98	1497	CTNS	cystinosis, nephropathic
MIMAT0000066	hsa-let-7e	let-7/98	1497	CTNS	cystinosis, nephropathic
MIMAT0000067	hsa-let-7f	let-7/98	1497	CTNS	cystinosis, nephropathic
MIMAT0000414	hsa-let-7g	let-7/98	1497	CTNS	cystinosis, nephropathic
MIMAT0000062	hsa-let-7a	let-7/98	1497	CTNS	cystinosis, nephropathic
MIMAT0000096	hsa-miR-98	let-7/98	157567	ANKRD46	ankyrin repeat domain 46
MIMAT0000065	hsa-let-7d	let-7/98	157567	ANKRD46	ankyrin repeat domain 46
MIMAT0000066	hsa-let-7e	let-7/98	157567	ANKRD46	ankyrin repeat domain 46
MIMAT0000067	hsa-let-7f	let-7/98	157567	ANKRD46	ankyrin repeat domain 46
MIMAT0000414	hsa-let-7g	let-7/98	157567	ANKRD46	ankyrin repeat domain 46
MIMAT0000062	hsa-let-7a	let-7/98	157567	ANKRD46	ankyrin repeat domain 46
MIMAT0000096	hsa-miR-98	let-7/98	1843	DUSP1	dual specificity phosphatase 1
MIMAT0000065	hsa-let-7d	let-7/98	1843	DUSP1	dual specificity phosphatase 1
MIMAT0000066	hsa-let-7e	let-7/98	1843	DUSP1	dual specificity phosphatase 1
MIMAT0000067	hsa-let-7f	let-7/98	1843	DUSP1	dual specificity phosphatase 1
MIMAT0000414	hsa-let-7g	let-7/98	1843	DUSP1	dual specificity phosphatase 1
MIMAT0000062	hsa-let-7a	let-7/98	1843	DUSP1	dual specificity phosphatase 1
MIMAT0000096	hsa-miR-98	let-7/98	208	AKT2	v-akt murine thymoma viral oncogene homolog 2
MIMAT0000065	hsa-let-7d	let-7/98	208	AKT2	v-akt murine thymoma viral oncogene homolog 2
MIMAT0000066	hsa-let-7e	let-7/98	208	AKT2	v-akt murine thymoma viral oncogene homolog 2
MIMAT0000067	hsa-let-7f	let-7/98	208	AKT2	v-akt murine thymoma viral oncogene homolog 2
MIMAT0000414	hsa-let-7g	let-7/98	208	AKT2	v-akt murine thymoma viral oncogene homolog 2
MIMAT0000062	hsa-let-7a	let-7/98	208	AKT2	v-akt murine thymoma viral oncogene homolog 2
MIMAT0000096	hsa-miR-98	let-7/98	2145	EZH1	enhancer of zeste homolog 1 (Drosophila)
MIMAT0000065	hsa-let-7d	let-7/98	2145	EZH1	enhancer of zeste homolog 1 (Drosophila)
MIMAT0000066	hsa-let-7e	let-7/98	2145	EZH1	enhancer of zeste homolog 1 (Drosophila)
MIMAT0000067	hsa-let-7f	let-7/98	2145	EZH1	enhancer of zeste homolog 1 (Drosophila)
MIMAT0000414	hsa-let-7g	let-7/98	2145	EZH1	enhancer of zeste homolog 1 (Drosophila)
MIMAT0000062	hsa-let-7a	let-7/98	2145	EZH1	enhancer of zeste homolog 1 (Drosophila)
MIMAT0000096	hsa-miR-98	let-7/98	22839	DLGAP4	discs, large (Drosophila) homolog-associated protein 4
MIMAT0000065	hsa-let-7d	let-7/98	22839	DLGAP4	discs, large (Drosophila) homolog-associated protein 4
MIMAT0000066	hsa-let-7e	let-7/98	22839	DLGAP4	discs, large (Drosophila) homolog-associated protein 4
MIMAT0000067	hsa-let-7f	let-7/98	22839	DLGAP4	discs, large (Drosophila) homolog-associated protein 4
MIMAT0000414	hsa-let-7g	let-7/98	22839	DLGAP4	discs, large (Drosophila) homolog-associated protein 4
MIMAT0000062	hsa-let-7a	let-7/98	22839	DLGAP4	discs, large (Drosophila) homolog-associated protein 4
MIMAT0000096	hsa-miR-98	let-7/98	22862	FNDC3A	fibronectin type III domain containing 3A
MIMAT0000065	hsa-let-7d	let-7/98	22862	FNDC3A	fibronectin type III domain containing 3A
MIMAT0000066	hsa-let-7e	let-7/98	22862	FNDC3A	fibronectin type III domain containing 3A
MIMAT0000067	hsa-let-7f	let-7/98	22862	FNDC3A	fibronectin type III domain containing 3A
MIMAT0000414	hsa-let-7g	let-7/98	22862	FNDC3A	fibronectin type III domain containing 3A
MIMAT0000062	hsa-let-7a	let-7/98	22862	FNDC3A	fibronectin type III domain containing 3A
MIMAT0000096	hsa-miR-98	let-7/98	23119	HIC2	hypermethylated in cancer 2
MIMAT0000065	hsa-let-7d	let-7/98	23119	HIC2	hypermethylated in cancer 2
MIMAT0000066	hsa-let-7e	let-7/98	23119	HIC2	hypermethylated in cancer 2
MIMAT0000067	hsa-let-7f	let-7/98	23119	HIC2	hypermethylated in cancer 2
MIMAT0000414	hsa-let-7g	let-7/98	23119	HIC2	hypermethylated in cancer 2
MIMAT0000062	hsa-let-7a	let-7/98	23119	HIC2	hypermethylated in cancer 2
MIMAT0000096	hsa-miR-98	let-7/98	23543	RBM9	RNA binding motif protein 9
MIMAT0000065	hsa-let-7d	let-7/98	23543	RBM9	RNA binding motif protein 9
MIMAT0000066	hsa-let-7e	let-7/98	23543	RBM9	RNA binding motif protein 9
MIMAT0000067	hsa-let-7f	let-7/98	23543	RBM9	RNA binding motif protein 9
MIMAT0000414	hsa-let-7g	let-7/98	23543	RBM9	RNA binding motif protein 9
MIMAT0000062	hsa-let-7a	let-7/98	23543	RBM9	RNA binding motif protein 9
MIMAT0000096	hsa-miR-98	let-7/98	3205	HOXA9	homeobox A9
MIMAT0000065	hsa-let-7d	let-7/98	3205	HOXA9	homeobox A9
MIMAT0000066	hsa-let-7e	let-7/98	3205	HOXA9	homeobox A9
MIMAT0000067	hsa-let-7f	let-7/98	3205	HOXA9	homeobox A9
MIMAT0000414	hsa-let-7g	let-7/98	3205	HOXA9	homeobox A9
MIMAT0000062	hsa-let-7a	let-7/98	3205	HOXA9	homeobox A9
MIMAT0000096	hsa-miR-98	let-7/98	4741	NEFM	neurofilament, medium polypeptide 150kDa
MIMAT0000065	hsa-let-7d	let-7/98	4741	NEFM	neurofilament, medium polypeptide 150kDa
MIMAT0000066	hsa-let-7e	let-7/98	4741	NEFM	neurofilament, medium polypeptide 150kDa
MIMAT0000067	hsa-let-7f	let-7/98	4741	NEFM	neurofilament, medium polypeptide 150kDa
MIMAT0000414	hsa-let-7g	let-7/98	4741	NEFM	neurofilament, medium polypeptide 150kDa
MIMAT0000062	hsa-let-7a	let-7/98	4741	NEFM	neurofilament, medium polypeptide 150kDa
MIMAT0000096	hsa-miR-98	let-7/98	4752	NEK3	NIMA (never in mitosis gene a)-related kinase 3
MIMAT0000065	hsa-let-7d	let-7/98	4752	NEK3	NIMA (never in mitosis gene a)-related kinase 3
MIMAT0000066	hsa-let-7e	let-7/98	4752	NEK3	NIMA (never in mitosis gene a)-related kinase 3
MIMAT0000067	hsa-let-7f	let-7/98	4752	NEK3	NIMA (never in mitosis gene a)-related kinase 3
MIMAT0000414	hsa-let-7g	let-7/98	4752	NEK3	NIMA (never in mitosis gene a)-related kinase 3
MIMAT0000062	hsa-let-7a	let-7/98	4752	NEK3	NIMA (never in mitosis gene a)-related kinase 3
MIMAT0000096	hsa-miR-98	let-7/98	5069	PAPPA	pregnancy-associated plasma protein A, pappalysin 1
MIMAT0000065	hsa-let-7d	let-7/98	5069	PAPPA	pregnancy-associated plasma protein A, pappalysin 1
MIMAT0000066	hsa-let-7e	let-7/98	5069	PAPPA	pregnancy-associated plasma protein A, pappalysin 1
MIMAT0000067	hsa-let-7f	let-7/98	5069	PAPPA	pregnancy-associated plasma protein A, pappalysin 1
MIMAT0000414	hsa-let-7g	let-7/98	5069	PAPPA	pregnancy-associated plasma protein A, pappalysin 1
MIMAT0000062	hsa-let-7a	let-7/98	5069	PAPPA	pregnancy-associated plasma protein A, pappalysin 1
MIMAT0000096	hsa-miR-98	let-7/98	51701	NLK	nemo-like kinase
MIMAT0000065	hsa-let-7d	let-7/98	51701	NLK	nemo-like kinase
MIMAT0000066	hsa-let-7e	let-7/98	51701	NLK	nemo-like kinase
MIMAT0000067	hsa-let-7f	let-7/98	51701	NLK	nemo-like kinase
MIMAT0000414	hsa-let-7g	let-7/98	51701	NLK	nemo-like kinase
MIMAT0000062	hsa-let-7a	let-7/98	51701	NLK	nemo-like kinase
MIMAT0000096	hsa-miR-98	let-7/98	57403	RAB22A	RAB22A, member RAS oncogene family
MIMAT0000065	hsa-let-7d	let-7/98	57403	RAB22A	RAB22A, member RAS oncogene family
MIMAT0000066	hsa-let-7e	let-7/98	57403	RAB22A	RAB22A, member RAS oncogene family
MIMAT0000067	hsa-let-7f	let-7/98	57403	RAB22A	RAB22A, member RAS oncogene family
MIMAT0000414	hsa-let-7g	let-7/98	57403	RAB22A	RAB22A, member RAS oncogene family
MIMAT0000062	hsa-let-7a	let-7/98	57403	RAB22A	RAB22A, member RAS oncogene family
MIMAT0000096	hsa-miR-98	let-7/98	57509	MTUS1	mitochondrial tumor suppressor 1
MIMAT0000065	hsa-let-7d	let-7/98	57509	MTUS1	mitochondrial tumor suppressor 1
MIMAT0000066	hsa-let-7e	let-7/98	57509	MTUS1	mitochondrial tumor suppressor 1
MIMAT0000067	hsa-let-7f	let-7/98	57509	MTUS1	mitochondrial tumor suppressor 1
MIMAT0000414	hsa-let-7g	let-7/98	57509	MTUS1	mitochondrial tumor suppressor 1
MIMAT0000062	hsa-let-7a	let-7/98	57509	MTUS1	mitochondrial tumor suppressor 1
MIMAT0000096	hsa-miR-98	let-7/98	57613	KIAA1467	KIAA1467
MIMAT0000065	hsa-let-7d	let-7/98	57613	KIAA1467	KIAA1467
MIMAT0000066	hsa-let-7e	let-7/98	57613	KIAA1467	KIAA1467
MIMAT0000067	hsa-let-7f	let-7/98	57613	KIAA1467	KIAA1467
MIMAT0000414	hsa-let-7g	let-7/98	57613	KIAA1467	KIAA1467
MIMAT0000062	hsa-let-7a	let-7/98	57613	KIAA1467	KIAA1467
MIMAT0000096	hsa-miR-98	let-7/98	5925	RB1	retinoblastoma 1 (including osteosarcoma)
MIMAT0000065	hsa-let-7d	let-7/98	5925	RB1	retinoblastoma 1 (including osteosarcoma)
MIMAT0000066	hsa-let-7e	let-7/98	5925	RB1	retinoblastoma 1 (including osteosarcoma)
MIMAT0000067	hsa-let-7f	let-7/98	5925	RB1	retinoblastoma 1 (including osteosarcoma)
MIMAT0000414	hsa-let-7g	let-7/98	5925	RB1	retinoblastoma 1 (including osteosarcoma)
MIMAT0000062	hsa-let-7a	let-7/98	5925	RB1	retinoblastoma 1 (including osteosarcoma)
MIMAT0000096	hsa-miR-98	let-7/98	64344	HIF3A	hypoxia inducible factor 3, alpha subunit
MIMAT0000065	hsa-let-7d	let-7/98	64344	HIF3A	hypoxia inducible factor 3, alpha subunit
MIMAT0000066	hsa-let-7e	let-7/98	64344	HIF3A	hypoxia inducible factor 3, alpha subunit
MIMAT0000067	hsa-let-7f	let-7/98	64344	HIF3A	hypoxia inducible factor 3, alpha subunit
MIMAT0000414	hsa-let-7g	let-7/98	64344	HIF3A	hypoxia inducible factor 3, alpha subunit
MIMAT0000062	hsa-let-7a	let-7/98	64344	HIF3A	hypoxia inducible factor 3, alpha subunit
MIMAT0000096	hsa-miR-98	let-7/98	79158	GNPTAB	N-acetylglucosamine-1-phosphate transferase, alpha and beta subunits
MIMAT0000065	hsa-let-7d	let-7/98	79158	GNPTAB	N-acetylglucosamine-1-phosphate transferase, alpha and beta subunits
MIMAT0000066	hsa-let-7e	let-7/98	79158	GNPTAB	N-acetylglucosamine-1-phosphate transferase, alpha and beta subunits
MIMAT0000067	hsa-let-7f	let-7/98	79158	GNPTAB	N-acetylglucosamine-1-phosphate transferase, alpha and beta subunits
MIMAT0000414	hsa-let-7g	let-7/98	79158	GNPTAB	N-acetylglucosamine-1-phosphate transferase, alpha and beta subunits
MIMAT0000062	hsa-let-7a	let-7/98	79158	GNPTAB	N-acetylglucosamine-1-phosphate transferase, alpha and beta subunits
MIMAT0000096	hsa-miR-98	let-7/98	79760	GEMIN7	gem (nuclear organelle) associated protein 7
MIMAT0000065	hsa-let-7d	let-7/98	79760	GEMIN7	gem (nuclear organelle) associated protein 7
MIMAT0000066	hsa-let-7e	let-7/98	79760	GEMIN7	gem (nuclear organelle) associated protein 7
MIMAT0000067	hsa-let-7f	let-7/98	79760	GEMIN7	gem (nuclear organelle) associated protein 7
MIMAT0000414	hsa-let-7g	let-7/98	79760	GEMIN7	gem (nuclear organelle) associated protein 7
MIMAT0000062	hsa-let-7a	let-7/98	79760	GEMIN7	gem (nuclear organelle) associated protein 7
MIMAT0000096	hsa-miR-98	let-7/98	81796	SLCO5A1	solute carrier organic anion transporter family, member 5A1
MIMAT0000065	hsa-let-7d	let-7/98	81796	SLCO5A1	solute carrier organic anion transporter family, member 5A1
MIMAT0000066	hsa-let-7e	let-7/98	81796	SLCO5A1	solute carrier organic anion transporter family, member 5A1
MIMAT0000067	hsa-let-7f	let-7/98	81796	SLCO5A1	solute carrier organic anion transporter family, member 5A1
MIMAT0000414	hsa-let-7g	let-7/98	81796	SLCO5A1	solute carrier organic anion transporter family, member 5A1
MIMAT0000062	hsa-let-7a	let-7/98	81796	SLCO5A1	solute carrier organic anion transporter family, member 5A1
MIMAT0000096	hsa-miR-98	let-7/98	84612	PARD6B	par-6 partitioning defective 6 homolog beta (C. elegans)
MIMAT0000065	hsa-let-7d	let-7/98	84612	PARD6B	par-6 partitioning defective 6 homolog beta (C. elegans)
MIMAT0000066	hsa-let-7e	let-7/98	84612	PARD6B	par-6 partitioning defective 6 homolog beta (C. elegans)
MIMAT0000067	hsa-let-7f	let-7/98	84612	PARD6B	par-6 partitioning defective 6 homolog beta (C. elegans)
MIMAT0000414	hsa-let-7g	let-7/98	84612	PARD6B	par-6 partitioning defective 6 homolog beta (C. elegans)
MIMAT0000062	hsa-let-7a	let-7/98	84612	PARD6B	par-6 partitioning defective 6 homolog beta (C. elegans)
MIMAT0000096	hsa-miR-98	let-7/98	8744	TNFSF9	tumor necrosis factor (ligand) superfamily, member 9
MIMAT0000065	hsa-let-7d	let-7/98	8744	TNFSF9	tumor necrosis factor (ligand) superfamily, member 9
MIMAT0000066	hsa-let-7e	let-7/98	8744	TNFSF9	tumor necrosis factor (ligand) superfamily, member 9
MIMAT0000067	hsa-let-7f	let-7/98	8744	TNFSF9	tumor necrosis factor (ligand) superfamily, member 9
MIMAT0000414	hsa-let-7g	let-7/98	8744	TNFSF9	tumor necrosis factor (ligand) superfamily, member 9
MIMAT0000062	hsa-let-7a	let-7/98	8744	TNFSF9	tumor necrosis factor (ligand) superfamily, member 9
MIMAT0000096	hsa-miR-98	let-7/98	92	ACVR2A	activin A receptor, type IIA
MIMAT0000065	hsa-let-7d	let-7/98	92	ACVR2A	activin A receptor, type IIA
MIMAT0000066	hsa-let-7e	let-7/98	92	ACVR2A	activin A receptor, type IIA
MIMAT0000067	hsa-let-7f	let-7/98	92	ACVR2A	activin A receptor, type IIA
MIMAT0000414	hsa-let-7g	let-7/98	92	ACVR2A	activin A receptor, type IIA
MIMAT0000062	hsa-let-7a	let-7/98	92	ACVR2A	activin A receptor, type IIA
MIMAT0000096	hsa-miR-98	let-7/98	9423	NTN1	netrin 1
MIMAT0000065	hsa-let-7d	let-7/98	9423	NTN1	netrin 1
MIMAT0000066	hsa-let-7e	let-7/98	9423	NTN1	netrin 1
MIMAT0000067	hsa-let-7f	let-7/98	9423	NTN1	netrin 1
MIMAT0000414	hsa-let-7g	let-7/98	9423	NTN1	netrin 1
MIMAT0000062	hsa-let-7a	let-7/98	9423	NTN1	netrin 1
MIMAT0000096	hsa-miR-98	let-7/98	9649	RALGPS1	Ral GEF with PH domain and SH3 binding motif 1
MIMAT0000065	hsa-let-7d	let-7/98	9649	RALGPS1	Ral GEF with PH domain and SH3 binding motif 1
MIMAT0000066	hsa-let-7e	let-7/98	9649	RALGPS1	Ral GEF with PH domain and SH3 binding motif 1
MIMAT0000067	hsa-let-7f	let-7/98	9649	RALGPS1	Ral GEF with PH domain and SH3 binding motif 1
MIMAT0000414	hsa-let-7g	let-7/98	9649	RALGPS1	Ral GEF with PH domain and SH3 binding motif 1
MIMAT0000062	hsa-let-7a	let-7/98	9649	RALGPS1	Ral GEF with PH domain and SH3 binding motif 1
MIMAT0000096	hsa-miR-98	let-7/98	9749	PHACTR2	phosphatase and actin regulator 2
MIMAT0000065	hsa-let-7d	let-7/98	9749	PHACTR2	phosphatase and actin regulator 2
MIMAT0000066	hsa-let-7e	let-7/98	9749	PHACTR2	phosphatase and actin regulator 2
MIMAT0000067	hsa-let-7f	let-7/98	9749	PHACTR2	phosphatase and actin regulator 2
MIMAT0000414	hsa-let-7g	let-7/98	9749	PHACTR2	phosphatase and actin regulator 2
MIMAT0000062	hsa-let-7a	let-7/98	9749	PHACTR2	phosphatase and actin regulator 2
MIMAT0000096	hsa-miR-98	let-7/98	9783	RIMS3	regulating synaptic membrane exocytosis 3
MIMAT0000065	hsa-let-7d	let-7/98	9783	RIMS3	regulating synaptic membrane exocytosis 3
MIMAT0000066	hsa-let-7e	let-7/98	9783	RIMS3	regulating synaptic membrane exocytosis 3
MIMAT0000067	hsa-let-7f	let-7/98	9783	RIMS3	regulating synaptic membrane exocytosis 3
MIMAT0000414	hsa-let-7g	let-7/98	9783	RIMS3	regulating synaptic membrane exocytosis 3
MIMAT0000062	hsa-let-7a	let-7/98	9783	RIMS3	regulating synaptic membrane exocytosis 3
MIMAT0000096	hsa-miR-98	let-7/98	9825	SPATA2	spermatogenesis associated 2
MIMAT0000065	hsa-let-7d	let-7/98	9825	SPATA2	spermatogenesis associated 2
MIMAT0000066	hsa-let-7e	let-7/98	9825	SPATA2	spermatogenesis associated 2
MIMAT0000067	hsa-let-7f	let-7/98	9825	SPATA2	spermatogenesis associated 2
MIMAT0000414	hsa-let-7g	let-7/98	9825	SPATA2	spermatogenesis associated 2
MIMAT0000062	hsa-let-7a	let-7/98	9825	SPATA2	spermatogenesis associated 2
MIMAT0004683	hsa-miR-362-3p	miR-329/362-3p	10904	BLCAP	bladder cancer associated protein
MIMAT0004683	hsa-miR-362-3p	miR-329/362-3p	147179	WIPF2	WAS/WASL interacting protein family, member 2
MIMAT0004683	hsa-miR-362-3p	miR-329/362-3p	22839	DLGAP4	discs, large (Drosophila) homolog-associated protein 4
MIMAT0004683	hsa-miR-362-3p	miR-329/362-3p	2561	GABRB2	gamma-aminobutyric acid (GABA) A receptor, beta 2
MIMAT0004683	hsa-miR-362-3p	miR-329/362-3p	5069	PAPPA	pregnancy-associated plasma protein A, pappalysin 1
MIMAT0004683	hsa-miR-362-3p	miR-329/362-3p	5770	PTPN1	protein tyrosine phosphatase, non-receptor type 1
MIMAT0004683	hsa-miR-362-3p	miR-329/362-3p	79776	ZFHX4	zinc finger homeobox 4
MIMAT0000104	hsa-miR-107	miR-103/107	1105	CHD1	chromodomain helicase DNA binding protein 1
MIMAT0000104	hsa-miR-107	miR-103/107	116	ADCYAP1	adenylate cyclase activating polypeptide 1 (pituitary)
MIMAT0000104	hsa-miR-107	miR-103/107	22865	SLITRK3	SLIT and NTRK-like family, member 3
MIMAT0000104	hsa-miR-107	miR-103/107	22943	DKK1	dickkopf homolog 1 (Xenopus laevis)
MIMAT0000104	hsa-miR-107	miR-103/107	23051	ZHX3	zinc fingers and homeoboxes 3
MIMAT0000104	hsa-miR-107	miR-103/107	23119	HIC2	hypermethylated in cancer 2
MIMAT0000104	hsa-miR-107	miR-103/107	23262	PPIP5K2	histidine acid phosphatase domain containing 1
MIMAT0000104	hsa-miR-107	miR-103/107	25829	TMEM184B	transmembrane protein 184B
MIMAT0000104	hsa-miR-107	miR-103/107	26073	POLDIP2	polymerase (DNA-directed), delta interacting protein 2
MIMAT0000104	hsa-miR-107	miR-103/107	29842	TFCP2L1	transcription factor CP2-like 1
MIMAT0000104	hsa-miR-107	miR-103/107	3839	KPNA3	karyopherin alpha 3 (importin alpha 4)
MIMAT0000104	hsa-miR-107	miR-103/107	51230	PHF20	PHD finger protein 20
MIMAT0000104	hsa-miR-107	miR-103/107	60436	TGIF2	TGFB-induced factor homeobox 2
MIMAT0000104	hsa-miR-107	miR-103/107	642	BLMH	bleomycin hydrolase
MIMAT0000104	hsa-miR-107	miR-103/107	7048	TGFBR2	transforming growth factor, beta receptor II (70/80kDa)
MIMAT0000104	hsa-miR-107	miR-103/107	775	CACNA1C	calcium channel, voltage-dependent, L type, alpha 1C subunit
MIMAT0000104	hsa-miR-107	miR-103/107	80028	FBXL18	F-box and leucine-rich repeat protein 18
MIMAT0000104	hsa-miR-107	miR-103/107	9701	SAPS2	SAPS domain family, member 2
MIMAT0000104	hsa-miR-107	miR-103/107	9783	RIMS3	regulating synaptic membrane exocytosis 3
MIMAT0000710	hsa-miR-365	miR-365	11261	CHP	calcium binding protein P22
MIMAT0000710	hsa-miR-365	miR-365	167227	DCP2	DCP2 decapping enzyme homolog (S. cerevisiae)
MIMAT0000710	hsa-miR-365	miR-365	23338	PHF15	PHD finger protein 15
MIMAT0000710	hsa-miR-365	miR-365	3205	HOXA9	homeobox A9
MIMAT0000710	hsa-miR-365	miR-365	57403	RAB22A	RAB22A, member RAS oncogene family
MIMAT0000710	hsa-miR-365	miR-365	64328	XPO4	exportin 4
MIMAT0000710	hsa-miR-365	miR-365	6446	SGK1	serum/glucocorticoid regulated kinase 1
MIMAT0000710	hsa-miR-365	miR-365	775	CACNA1C	calcium channel, voltage-dependent, L type, alpha 1C subunit
MIMAT0000710	hsa-miR-365	miR-365	9644	SH3PXD2A	SH3 and PX domains 2A
MIMAT0000085	hsa-miR-28-5p	miR-28/28-5p/708	147179	WIPF2	WAS/WASL interacting protein family, member 2
MIMAT0000085	hsa-miR-28-5p	miR-28/28-5p/708	6431	SFRS6	splicing factor, arginine/serine-rich 6
MIMAT0000085	hsa-miR-28-5p	miR-28/28-5p/708	6789	STK4	serine/threonine kinase 4
MIMAT0000085	hsa-miR-28-5p	miR-28/28-5p/708	7799	PRDM2	PR domain containing 2, with ZNF domain
MIMAT0000085	hsa-miR-28-5p	miR-28/28-5p/708	9710	KIAA0355	KIAA0355
MIMAT0000449	hsa-miR-146a	miR-146	22865	SLITRK3	SLIT and NTRK-like family, member 3
MIMAT0002809	hsa-miR-146b-5p	miR-146	22865	SLITRK3	SLIT and NTRK-like family, member 3
MIMAT0000449	hsa-miR-146a	miR-146	5469	MED1	mediator complex subunit 1
MIMAT0002809	hsa-miR-146b-5p	miR-146	5469	MED1	mediator complex subunit 1
MIMAT0000449	hsa-miR-146a	miR-146	55568	GALNT10	UDP-N-acetyl-alpha-D-galactosamine:polypeptide N-acetylgalactosaminyltransferase 10 (GalNAc-T10)
MIMAT0002809	hsa-miR-146b-5p	miR-146	55568	GALNT10	UDP-N-acetyl-alpha-D-galactosamine:polypeptide N-acetylgalactosaminyltransferase 10 (GalNAc-T10)
MIMAT0000449	hsa-miR-146a	miR-146	79183	TTPAL	chromosome 20 open reading frame 121
MIMAT0002809	hsa-miR-146b-5p	miR-146	79183	TTPAL	chromosome 20 open reading frame 121
MIMAT0000449	hsa-miR-146a	miR-146	79628	SH3TC2	SH3 domain and tetratricopeptide repeats 2
MIMAT0002809	hsa-miR-146b-5p	miR-146	79628	SH3TC2	SH3 domain and tetratricopeptide repeats 2
MIMAT0000449	hsa-miR-146a	miR-146	8929	PHOX2B	paired-like homeobox 2b
MIMAT0002809	hsa-miR-146b-5p	miR-146	8929	PHOX2B	paired-like homeobox 2b
MIMAT0002876	hsa-miR-505	miR-505.hm	27303	RBMS3	RNA binding motif, single stranded interacting protein
MIMAT0002876	hsa-miR-505	miR-505.hm	6908	TBP	TATA box binding protein
MIMAT0002876	hsa-miR-505	miR-505.hm	79628	SH3TC2	SH3 domain and tetratricopeptide repeats 2

## Sheet: miR_worse_gene_better_M-TS
miRNA accession	miRNA name	Gene ID	Symbol	Title
MIMAT0000510	hsa-miR-320a	28316	CDH20	cadherin 20, type 2
MIMAT0000510	hsa-miR-320a	3183	HNRNPC	heterogeneous nuclear ribonucleoprotein C (C1/C2)
MIMAT0000510	hsa-miR-320a	4841	NONO	non-POU domain containing, octamer-binding
MIMAT0000510	hsa-miR-320a	5252	PHF1	PHD finger protein 1
MIMAT0000510	hsa-miR-320a	586	BCAT1	branched chain aminotransferase 1, cytosolic
MIMAT0000510	hsa-miR-320a	64755	C16orf58	chromosome 16 open reading frame 58
MIMAT0000510	hsa-miR-320a	6526	SLC5A3	solute carrier family 5 (inositol transporters), member 3
MIMAT0000510	hsa-miR-320a	7976	FZD3	frizzled homolog 3 (Drosophila)
MIMAT0000736	hsa-miR-381	23253	ANKRD12	ankyrin repeat domain 12
MIMAT0000736	hsa-miR-381	2571	GAD1	glutamate decarboxylase 1 (brain, 67kDa)
MIMAT0000736	hsa-miR-381	25836	NIPBL	Nipped-B homolog (Drosophila)
MIMAT0000736	hsa-miR-381	60685	ZFAND3	zinc finger, AN1-type domain 3
MIMAT0000736	hsa-miR-381	659	BMPR2	bone morphogenetic protein receptor, type II (serine/threonine kinase)
MIMAT0000736	hsa-miR-381	9278	ZBTB22	zinc finger and BTB domain containing 22
MIMAT0000736	hsa-miR-381	9640	ZNF592	zinc finger protein 592
MIMAT0001541	hsa-miR-449a	2530	FUT8	fucosyltransferase 8 (alpha (1,6) fucosyltransferase)
MIMAT0001541	hsa-miR-449a	51176	LEF1	lymphoid enhancer-binding factor 1
MIMAT0001541	hsa-miR-449a	835	CASP2	caspase 2, apoptosis-related cysteine peptidase (neural precursor cell expressed, developmentally down-regulated 2)
MIMAT0000733	hsa-miR-379	3141	HLCS	holocarboxylase synthetase (biotin-(proprionyl-Coenzyme A-carboxylase (ATP-hydrolysing)) ligase)
MIMAT0000733	hsa-miR-379	4651	MYO10	myosin X
MIMAT0000448	hsa-miR-136	2002	ELK1	ELK1, member of ETS oncogene family
MIMAT0000448	hsa-miR-136	3488	IGFBP5	insulin-like growth factor binding protein 5
MIMAT0002816	hsa-miR-494	23057	NMNAT2	nicotinamide nucleotide adenylyltransferase 2
MIMAT0002816	hsa-miR-494	3149	HMGB3	high-mobility group box 3
MIMAT0002816	hsa-miR-494	56946	C11orf30	chromosome 11 open reading frame 30
MIMAT0002816	hsa-miR-494	659	BMPR2	bone morphogenetic protein receptor, type II (serine/threonine kinase)
MIMAT0002816	hsa-miR-494	9203	ZMYM3	zinc finger, MYM-type 3
MIMAT0004602	hsa-miR-125a-3p	23014	FBXO21	F-box protein 21
MIMAT0004602	hsa-miR-125a-3p	23193	GANAB	glucosidase, alpha; neutral AB

## Sheet: miR_better_gene_worse_M-TS
miRNA accession	miRNA name	Gene ID	Symbol	Title
MIMAT0000067	hsa-let-7f	10643	IGF2BP3	insulin-like growth factor 2 mRNA binding protein 3
MIMAT0000067	hsa-let-7f	157567	ANKRD46	ankyrin repeat domain 46
MIMAT0000067	hsa-let-7f	22839	DLGAP4	discs, large (Drosophila) homolog-associated protein 4
MIMAT0000067	hsa-let-7f	22862	FNDC3A	fibronectin type III domain containing 3A
MIMAT0000067	hsa-let-7f	23119	HIC2	hypermethylated in cancer 2
MIMAT0000067	hsa-let-7f	3205	HOXA9	homeobox A9
MIMAT0000067	hsa-let-7f	4752	NEK3	NIMA (never in mitosis gene a)-related kinase 3
MIMAT0000067	hsa-let-7f	5069	PAPPA	pregnancy-associated plasma protein A, pappalysin 1
MIMAT0000067	hsa-let-7f	51701	NLK	nemo-like kinase
MIMAT0000067	hsa-let-7f	57613	KIAA1467	KIAA1467
MIMAT0000067	hsa-let-7f	64344	HIF3A	hypoxia inducible factor 3, alpha subunit
MIMAT0000067	hsa-let-7f	79158	GNPTAB	N-acetylglucosamine-1-phosphate transferase, alpha and beta subunits
MIMAT0000067	hsa-let-7f	79760	GEMIN7	gem (nuclear organelle) associated protein 7
MIMAT0000067	hsa-let-7f	84612	PARD6B	par-6 partitioning defective 6 homolog beta (C. elegans)
MIMAT0000067	hsa-let-7f	92	ACVR2A	activin A receptor, type IIA
MIMAT0000067	hsa-let-7f	9649	RALGPS1	Ral GEF with PH domain and SH3 binding motif 1
MIMAT0000096	hsa-miR-98	10643	IGF2BP3	insulin-like growth factor 2 mRNA binding protein 3
MIMAT0000096	hsa-miR-98	157567	ANKRD46	ankyrin repeat domain 46
MIMAT0000096	hsa-miR-98	22839	DLGAP4	discs, large (Drosophila) homolog-associated protein 4
MIMAT0000096	hsa-miR-98	22862	FNDC3A	fibronectin type III domain containing 3A
MIMAT0000096	hsa-miR-98	23119	HIC2	hypermethylated in cancer 2
MIMAT0000096	hsa-miR-98	4752	NEK3	NIMA (never in mitosis gene a)-related kinase 3
MIMAT0000096	hsa-miR-98	5069	PAPPA	pregnancy-associated plasma protein A, pappalysin 1
MIMAT0000096	hsa-miR-98	51701	NLK	nemo-like kinase
MIMAT0000096	hsa-miR-98	57613	KIAA1467	KIAA1467
MIMAT0000096	hsa-miR-98	64344	HIF3A	hypoxia inducible factor 3, alpha subunit
MIMAT0000096	hsa-miR-98	79158	GNPTAB	N-acetylglucosamine-1-phosphate transferase, alpha and beta subunits
MIMAT0000096	hsa-miR-98	79760	GEMIN7	gem (nuclear organelle) associated protein 7
MIMAT0000096	hsa-miR-98	84612	PARD6B	par-6 partitioning defective 6 homolog beta (C. elegans)
MIMAT0000096	hsa-miR-98	92	ACVR2A	activin A receptor, type IIA
MIMAT0000096	hsa-miR-98	9649	RALGPS1	Ral GEF with PH domain and SH3 binding motif 1
MIMAT0000062	hsa-let-7a	10643	IGF2BP3	insulin-like growth factor 2 mRNA binding protein 3
MIMAT0000062	hsa-let-7a	157567	ANKRD46	ankyrin repeat domain 46
MIMAT0000062	hsa-let-7a	22839	DLGAP4	discs, large (Drosophila) homolog-associated protein 4
MIMAT0000062	hsa-let-7a	22862	FNDC3A	fibronectin type III domain containing 3A
MIMAT0000062	hsa-let-7a	23119	HIC2	hypermethylated in cancer 2
MIMAT0000062	hsa-let-7a	4752	NEK3	NIMA (never in mitosis gene a)-related kinase 3
MIMAT0000062	hsa-let-7a	5069	PAPPA	pregnancy-associated plasma protein A, pappalysin 1
MIMAT0000062	hsa-let-7a	51701	NLK	nemo-like kinase
MIMAT0000062	hsa-let-7a	57613	KIAA1467	KIAA1467
MIMAT0000062	hsa-let-7a	64344	HIF3A	hypoxia inducible factor 3, alpha subunit
MIMAT0000062	hsa-let-7a	79158	GNPTAB	N-acetylglucosamine-1-phosphate transferase, alpha and beta subunits
MIMAT0000062	hsa-let-7a	79760	GEMIN7	gem (nuclear organelle) associated protein 7
MIMAT0000062	hsa-let-7a	84612	PARD6B	par-6 partitioning defective 6 homolog beta (C. elegans)
MIMAT0000062	hsa-let-7a	92	ACVR2A	activin A receptor, type IIA
MIMAT0000062	hsa-let-7a	9783	RIMS3	regulating synaptic membrane exocytosis 3
MIMAT0000083	hsa-miR-26b	1501	CTNND2	catenin (cadherin-associated protein), delta 2 (neural plakophilin-related arm-repeat protein)
MIMAT0000083	hsa-miR-26b	25829	TMEM184B	transmembrane protein 184B
MIMAT0000083	hsa-miR-26b	25940	FAM98A	family with sequence similarity 98, member A
MIMAT0000083	hsa-miR-26b	26278	SACS	spastic ataxia of Charlevoix-Saguenay (sacsin)
MIMAT0000083	hsa-miR-26b	3205	HOXA9	homeobox A9
MIMAT0000083	hsa-miR-26b	55213	RCBTB1	regulator of chromosome condensation (RCC1) and BTB (POZ) domain containing protein 1
MIMAT0000083	hsa-miR-26b	5783	PTPN13	protein tyrosine phosphatase, non-receptor type 13 (APO-1/CD95 (Fas)-associated phosphatase)
MIMAT0000083	hsa-miR-26b	5925	RB1	retinoblastoma 1 (including osteosarcoma)
MIMAT0000083	hsa-miR-26b	6728	SRP19	signal recognition particle 19kDa
MIMAT0000083	hsa-miR-26b	775	CACNA1C	calcium channel, voltage-dependent, L type, alpha 1C subunit
MIMAT0000083	hsa-miR-26b	79776	ZFHX4	zinc finger homeobox 4
MIMAT0000083	hsa-miR-26b	9644	SH3PXD2A	SH3 and PX domains 2A
MIMAT0000083	hsa-miR-26b	9885	OSBPL2	oxysterol binding protein-like 2
MIMAT0000065	hsa-let-7d	10643	IGF2BP3	insulin-like growth factor 2 mRNA binding protein 3
MIMAT0000065	hsa-let-7d	157567	ANKRD46	ankyrin repeat domain 46
MIMAT0000065	hsa-let-7d	22839	DLGAP4	discs, large (Drosophila) homolog-associated protein 4
MIMAT0000065	hsa-let-7d	22862	FNDC3A	fibronectin type III domain containing 3A
MIMAT0000065	hsa-let-7d	23119	HIC2	hypermethylated in cancer 2
MIMAT0000065	hsa-let-7d	3205	HOXA9	homeobox A9
MIMAT0000065	hsa-let-7d	4752	NEK3	NIMA (never in mitosis gene a)-related kinase 3
MIMAT0000065	hsa-let-7d	5069	PAPPA	pregnancy-associated plasma protein A, pappalysin 1
MIMAT0000065	hsa-let-7d	51701	NLK	nemo-like kinase
MIMAT0000065	hsa-let-7d	57613	KIAA1467	KIAA1467
MIMAT0000065	hsa-let-7d	64344	HIF3A	hypoxia inducible factor 3, alpha subunit
MIMAT0000065	hsa-let-7d	79158	GNPTAB	N-acetylglucosamine-1-phosphate transferase, alpha and beta subunits
MIMAT0000065	hsa-let-7d	79760	GEMIN7	gem (nuclear organelle) associated protein 7
MIMAT0000065	hsa-let-7d	84612	PARD6B	par-6 partitioning defective 6 homolog beta (C. elegans)
MIMAT0000065	hsa-let-7d	92	ACVR2A	activin A receptor, type IIA
MIMAT0000065	hsa-let-7d	9649	RALGPS1	Ral GEF with PH domain and SH3 binding motif 1
MIMAT0000065	hsa-let-7d	9783	RIMS3	regulating synaptic membrane exocytosis 3
MIMAT0000066	hsa-let-7e	10643	IGF2BP3	insulin-like growth factor 2 mRNA binding protein 3
MIMAT0000066	hsa-let-7e	157567	ANKRD46	ankyrin repeat domain 46
MIMAT0000066	hsa-let-7e	22839	DLGAP4	discs, large (Drosophila) homolog-associated protein 4
MIMAT0000066	hsa-let-7e	22862	FNDC3A	fibronectin type III domain containing 3A
MIMAT0000066	hsa-let-7e	23119	HIC2	hypermethylated in cancer 2
MIMAT0000066	hsa-let-7e	4752	NEK3	NIMA (never in mitosis gene a)-related kinase 3
MIMAT0000066	hsa-let-7e	5069	PAPPA	pregnancy-associated plasma protein A, pappalysin 1
MIMAT0000066	hsa-let-7e	51701	NLK	nemo-like kinase
MIMAT0000066	hsa-let-7e	57613	KIAA1467	KIAA1467
MIMAT0000066	hsa-let-7e	64344	HIF3A	hypoxia inducible factor 3, alpha subunit
MIMAT0000066	hsa-let-7e	79158	GNPTAB	N-acetylglucosamine-1-phosphate transferase, alpha and beta subunits
MIMAT0000066	hsa-let-7e	79760	GEMIN7	gem (nuclear organelle) associated protein 7
MIMAT0000066	hsa-let-7e	84612	PARD6B	par-6 partitioning defective 6 homolog beta (C. elegans)
MIMAT0000066	hsa-let-7e	92	ACVR2A	activin A receptor, type IIA
MIMAT0000066	hsa-let-7e	9783	RIMS3	regulating synaptic membrane exocytosis 3
MIMAT0000417	hsa-miR-15b	10150	MBNL2	muscleblind-like 2 (Drosophila)
MIMAT0000417	hsa-miR-15b	10197	PSME3	proteasome (prosome, macropain) activator subunit 3 (PA28 gamma; Ki)
MIMAT0000417	hsa-miR-15b	11215	AKAP11	A kinase (PRKA) anchor protein 11
MIMAT0000417	hsa-miR-15b	2036	EPB41L1	erythrocyte membrane protein band 4.1-like 1
MIMAT0000417	hsa-miR-15b	2145	EZH1	enhancer of zeste homolog 1 (Drosophila)
MIMAT0000417	hsa-miR-15b	23051	ZHX3	zinc fingers and homeoboxes 3
MIMAT0000417	hsa-miR-15b	26056	RAB11FIP5	RAB11 family interacting protein 5 (class I)
MIMAT0000417	hsa-miR-15b	26145	IRF2BP1	interferon regulatory factor 2 binding protein 1
MIMAT0000417	hsa-miR-15b	3224	HOXC8	homeobox C8
MIMAT0000417	hsa-miR-15b	3991	LIPE	lipase, hormone-sensitive
MIMAT0000417	hsa-miR-15b	4216	MAP3K4	mitogen-activated protein kinase kinase kinase 4
MIMAT0000417	hsa-miR-15b	5069	PAPPA	pregnancy-associated plasma protein A, pappalysin 1
MIMAT0000417	hsa-miR-15b	51030	FAM18B	family with sequence similarity 18, member B
MIMAT0000417	hsa-miR-15b	51230	PHF20	PHD finger protein 20
MIMAT0000417	hsa-miR-15b	53916	RAB4B	RAB4B, member RAS oncogene family
MIMAT0000417	hsa-miR-15b	5469	MED1	mediator complex subunit 1
MIMAT0000417	hsa-miR-15b	60436	TGIF2	TGFB-induced factor homeobox 2
MIMAT0000417	hsa-miR-15b	63916	ELMO2	engulfment and cell motility 2
MIMAT0000417	hsa-miR-15b	6446	SGK1	serum/glucocorticoid regulated kinase 1
MIMAT0000417	hsa-miR-15b	6908	TBP	TATA box binding protein
MIMAT0000417	hsa-miR-15b	79776	ZFHX4	zinc finger homeobox 4
MIMAT0000417	hsa-miR-15b	92	ACVR2A	activin A receptor, type IIA
MIMAT0000417	hsa-miR-15b	9519	TBPL1	TBP-like 1
MIMAT0000417	hsa-miR-15b	9749	PHACTR2	phosphatase and actin regulator 2
MIMAT0000417	hsa-miR-15b	9783	RIMS3	regulating synaptic membrane exocytosis 3
MIMAT0000104	hsa-miR-107	1105	CHD1	chromodomain helicase DNA binding protein 1
MIMAT0000104	hsa-miR-107	23051	ZHX3	zinc fingers and homeoboxes 3
MIMAT0000104	hsa-miR-107	23119	HIC2	hypermethylated in cancer 2
MIMAT0000104	hsa-miR-107	23262	PPIP5K2	histidine acid phosphatase domain containing 1
MIMAT0000104	hsa-miR-107	51230	PHF20	PHD finger protein 20
MIMAT0000104	hsa-miR-107	60436	TGIF2	TGFB-induced factor homeobox 2
MIMAT0000104	hsa-miR-107	9701	SAPS2	SAPS domain family, member 2
MIMAT0000104	hsa-miR-107	9783	RIMS3	regulating synaptic membrane exocytosis 3
MIMAT0004683	hsa-miR-362-3p	10904	BLCAP	bladder cancer associated protein
MIMAT0004683	hsa-miR-362-3p	147179	WIPF2	WAS/WASL interacting protein family, member 2
MIMAT0004683	hsa-miR-362-3p	22839	DLGAP4	discs, large (Drosophila) homolog-associated protein 4
MIMAT0004683	hsa-miR-362-3p	2561	GABRB2	gamma-aminobutyric acid (GABA) A receptor, beta 2
MIMAT0004683	hsa-miR-362-3p	5770	PTPN1	protein tyrosine phosphatase, non-receptor type 1
MIMAT0004683	hsa-miR-362-3p	79776	ZFHX4	zinc finger homeobox 4
MIMAT0000085	hsa-miR-28-5p	147179	WIPF2	WAS/WASL interacting protein family, member 2
MIMAT0000085	hsa-miR-28-5p	6789	STK4	serine/threonine kinase 4
MIMAT0000085	hsa-miR-28-5p	7799	PRDM2	PR domain containing 2, with ZNF domain
MIMAT0000085	hsa-miR-28-5p	9710	KIAA0355	KIAA0355
MIMAT0000414	hsa-let-7g	10643	IGF2BP3	insulin-like growth factor 2 mRNA binding protein 3
MIMAT0000414	hsa-let-7g	157567	ANKRD46	ankyrin repeat domain 46
MIMAT0000414	hsa-let-7g	22839	DLGAP4	discs, large (Drosophila) homolog-associated protein 4
MIMAT0000414	hsa-let-7g	22862	FNDC3A	fibronectin type III domain containing 3A
MIMAT0000414	hsa-let-7g	23119	HIC2	hypermethylated in cancer 2
MIMAT0000414	hsa-let-7g	3205	HOXA9	homeobox A9
MIMAT0000414	hsa-let-7g	4752	NEK3	NIMA (never in mitosis gene a)-related kinase 3
MIMAT0000414	hsa-let-7g	5069	PAPPA	pregnancy-associated plasma protein A, pappalysin 1
MIMAT0000414	hsa-let-7g	51701	NLK	nemo-like kinase
MIMAT0000414	hsa-let-7g	57613	KIAA1467	KIAA1467
MIMAT0000414	hsa-let-7g	64344	HIF3A	hypoxia inducible factor 3, alpha subunit
MIMAT0000414	hsa-let-7g	79158	GNPTAB	N-acetylglucosamine-1-phosphate transferase, alpha and beta subunits
MIMAT0000414	hsa-let-7g	79760	GEMIN7	gem (nuclear organelle) associated protein 7
MIMAT0000414	hsa-let-7g	84612	PARD6B	par-6 partitioning defective 6 homolog beta (C. elegans)
MIMAT0000414	hsa-let-7g	92	ACVR2A	activin A receptor, type IIA
MIMAT0000414	hsa-let-7g	9783	RIMS3	regulating synaptic membrane exocytosis 3
MIMAT0000727	hsa-miR-374a	10090	UST	uronyl-2-sulfotransferase
MIMAT0000727	hsa-miR-374a	10150	MBNL2	muscleblind-like 2 (Drosophila)
MIMAT0000727	hsa-miR-374a	2290	FOXG1	forkhead box G1
MIMAT0000727	hsa-miR-374a	2354	FOSB	FBJ murine osteosarcoma viral oncogene homolog B
MIMAT0000727	hsa-miR-374a	5069	PAPPA	pregnancy-associated plasma protein A, pappalysin 1
MIMAT0000727	hsa-miR-374a	55731	C17orf63	chromosome 17 open reading frame 63
MIMAT0000727	hsa-miR-374a	57403	RAB22A	RAB22A, member RAS oncogene family
MIMAT0000727	hsa-miR-374a	6789	STK4	serine/threonine kinase 4
MIMAT0000727	hsa-miR-374a	84612	PARD6B	par-6 partitioning defective 6 homolog beta (C. elegans)
MIMAT0000451	hsa-miR-150	10090	UST	uronyl-2-sulfotransferase
MIMAT0000451	hsa-miR-150	324	APC	adenomatous polyposis coli
MIMAT0000451	hsa-miR-150	5069	PAPPA	pregnancy-associated plasma protein A, pappalysin 1
MIMAT0002809	hsa-miR-146b-5p	79628	SH3TC2	SH3 domain and tetratricopeptide repeats 2
MIMAT0002809	hsa-miR-146b-5p	8929	PHOX2B	paired-like homeobox 2b
MIMAT0000449	hsa-miR-146a	79628	SH3TC2	SH3 domain and tetratricopeptide repeats 2
MIMAT0000449	hsa-miR-146a	8929	PHOX2B	paired-like homeobox 2b
MIMAT0004955	hsa-miR-374b	10090	UST	uronyl-2-sulfotransferase
MIMAT0004955	hsa-miR-374b	10150	MBNL2	muscleblind-like 2 (Drosophila)
MIMAT0004955	hsa-miR-374b	2290	FOXG1	forkhead box G1
MIMAT0004955	hsa-miR-374b	2354	FOSB	FBJ murine osteosarcoma viral oncogene homolog B
MIMAT0004955	hsa-miR-374b	5069	PAPPA	pregnancy-associated plasma protein A, pappalysin 1
MIMAT0004955	hsa-miR-374b	55731	C17orf63	chromosome 17 open reading frame 63
MIMAT0004955	hsa-miR-374b	57403	RAB22A	RAB22A, member RAS oncogene family
MIMAT0004955	hsa-miR-374b	6789	STK4	serine/threonine kinase 4
MIMAT0004955	hsa-miR-374b	84612	PARD6B	par-6 partitioning defective 6 homolog beta (C. elegans)
MIMAT0000758	hsa-miR-135b	11261	CHP	calcium binding protein P22
MIMAT0000758	hsa-miR-135b	116	ADCYAP1	adenylate cyclase activating polypeptide 1 (pituitary)
MIMAT0000758	hsa-miR-135b	1456	CSNK1G3	casein kinase 1, gamma 3
MIMAT0000758	hsa-miR-135b	150	ADRA2A	adrenergic, alpha-2A-, receptor
MIMAT0000758	hsa-miR-135b	199731	CADM4	cell adhesion molecule 4
MIMAT0000758	hsa-miR-135b	23005	MAPKBP1	mitogen-activated protein kinase binding protein 1
MIMAT0000758	hsa-miR-135b	2308	FOXO1	forkhead box O1
MIMAT0000758	hsa-miR-135b	2444	FRK	fyn-related kinase
MIMAT0000758	hsa-miR-135b	2561	GABRB2	gamma-aminobutyric acid (GABA) A receptor, beta 2
MIMAT0000758	hsa-miR-135b	2892	GRIA3	glutamate receptor, ionotrophic, AMPA 3
MIMAT0000758	hsa-miR-135b	324	APC	adenomatous polyposis coli
MIMAT0000758	hsa-miR-135b	387263	C6orf120	chromosome 6 open reading frame 120
MIMAT0000758	hsa-miR-135b	467	ATF3	activating transcription factor 3
MIMAT0000758	hsa-miR-135b	4741	NEFM	neurofilament, medium polypeptide 150kDa
MIMAT0000758	hsa-miR-135b	54704	PDP1	protein phosphatase 2C, magnesium-dependent, catalytic subunit
MIMAT0000758	hsa-miR-135b	57148	RALGAPB	KIAA1219
MIMAT0000758	hsa-miR-135b	6695	SPOCK1	sparc/osteonectin, cwcv and kazal-like domains proteoglycan (testican) 1
MIMAT0000758	hsa-miR-135b	6874	TAF4	TAF4 RNA polymerase II, TATA box binding protein (TBP)-associated factor, 135kDa
MIMAT0000758	hsa-miR-135b	8874	ARHGEF7	Rho guanine nucleotide exchange factor (GEF) 7
MIMAT0000758	hsa-miR-135b	9334	B4GALT5	UDP-Gal:betaGlcNAc beta 1,4- galactosyltransferase, polypeptide 5
MIMAT0000710	hsa-miR-365	11261	CHP	calcium binding protein P22
MIMAT0000710	hsa-miR-365	167227	DCP2	DCP2 decapping enzyme homolog (S. cerevisiae)
MIMAT0000710	hsa-miR-365	23338	PHF15	PHD finger protein 15
MIMAT0000710	hsa-miR-365	57403	RAB22A	RAB22A, member RAS oncogene family
MIMAT0000710	hsa-miR-365	64328	XPO4	exportin 4
MIMAT0000710	hsa-miR-365	6446	SGK1	serum/glucocorticoid regulated kinase 1
MIMAT0000646	hsa-miR-155	1523	CUX1	cut-like homeobox 1
MIMAT0000646	hsa-miR-155	27303	RBMS3	RNA binding motif, single stranded interacting protein
MIMAT0000646	hsa-miR-155	6695	SPOCK1	sparc/osteonectin, cwcv and kazal-like domains proteoglycan (testican) 1
MIMAT0000646	hsa-miR-155	7048	TGFBR2	transforming growth factor, beta receptor II (70/80kDa)
MIMAT0000646	hsa-miR-155	9637	FEZ2	fasciculation and elongation protein zeta 2 (zygin II)
MIMAT0000646	hsa-miR-155	9644	SH3PXD2A	SH3 and PX domains 2A
