# Supplementary material for: Integrated Analyses of microRNAs Demonstrate Their Widespread Influence on Gene Expression in High-Grade Serous Ovarian Carcinoma
Source: PLoS One. 2012 Mar 29;7(3):e34546. doi: 10.1371/journal.pone.0034546 (PMC3315571; doi:10.1371/journal.pone.0034546)
Supplement: Table S1 — DNA methylation probes most correlated with DMN3TA expression. (XLSX) [file pone.0034546.s019.xlsx]

## Sheet: Sheet1
Top-20 methylation probes positively correlated with DNMT3A expression
			Correlation of gene methylation (beta) and DNMT3A expression		Correlation of gene methylation (beta) and mRNA expression
Gene ID	Probe ID	Cytoband	Spearman correlation (rho)	P-value (Bonferoni corrected)	Spearman correlation (rho)	P-value (Bonferroni corrected)
C3	cg17612991	19p13.3-p13.2	0.42	0	-0.74	0
VNN2	cg17836145	6q23-q24	0.42	0	-0.52	0
TRIM22	cg12461141	11p15	0.41	0	-0.41	3.325e-17
NNMT	cg14209518	11q23.1	0.41	0	-0.5	0
NUPR1	cg15149645	16p11.2	0.41	0	-0.54	0
NUPR1	cg05590982	16p11.2	0.41	0	-0.56	0
SREBF1	cg14808739	17p11.2	0.4	0	-0.48	0
S100A16	cg23851011	1q21	0.4	0	-0.59	0
GBP4	cg27285720	1p22.2	0.4	1.92219e-12	-0.62	0
GLIPR1L2	cg02789485	12q21.1	0.39	2.81296e-11	-0.04	0.00975
LGALS12	cg11484576	11q13	0.39	1.03693e-10	-0.22	3.225e-07
CTAGE5	cg13277939	14q21.1	0.38	1.91391e-10	-0.39	3.5e-17
VNN2	cg10044101	6q23-q24	0.38	6.3981e-10	-0.38	2.2925e-16
DAPP1	cg21614638	4q25-q27	0.38	5.84654e-10	-0.49	0
NDUFS2	cg17166812	1q23.3	0.38	6.50841e-10	-0.02	0.015625
C10orf81	cg10368842	10q26.11	0.37	1.21619e-09	-0.64	0
GREB1	cg10849854	2p25.1	0.37	3.55756e-09	-0.22	5.45e-07
LGALS2	cg03835292	22q13.1	0.37	2.26967e-09	-0.25	2.825e-08
XDH	cg16862361	2p23.1	0.37	3.75061e-09	-0.16	3.775e-05
CXCL17	cg15937958	19q13.2	0.36	5.15709e-09	-0.71	0
	(*) gray denotes genes having strong negative correlation of DNA methylation and mRNA expression levels
